# Supplementary material for: Meta-Analysis for Genome-Wide Association Study Identifies Multiple Variants at the BIN1 Locus Associated with Late-Onset Alzheimer's Disease
Source: PLoS One. 2011 Feb 24;6(2):e16616. doi: 10.1371/journal.pone.0016616 (PMC3044719; doi:10.1371/journal.pone.0016616)
Supplement: Table S1 — Summary statistics for all markers in Pfizer sample set. Note: Large file (41MB). (XLSX) [file pone.0016616.s001.xlsx]

## Sheet: Pfizer_MatchedADonly_AllAssoc_F
Table S1. Allelic Association Results for Pfizer AD data set.
CHR	SNP	BP	A1	F_A	F_U	A2	CHISQ	P	OR
1	rs3094315	742429	G	0.1744	0.1747	A	0.0004593	0.9829	0.998
1	rs12562034	758311	A	0.1057	0.1157	G	0.7635	0.3822	0.9038
1	rs3934834	995669	T	0.151	0.1641	C	0.9952	0.3185	0.9054
1	rs9442372	1008567	A	0.4446	0.4324	G	0.4557	0.4997	1.051
1	rs3737728	1011278	A	0.2947	0.2658	G	3.156	0.07566	1.154
1	rs6687776	1020428	T	0.1501	0.1705	C	2.347	0.1256	0.8593
1	rs9651273	1021403	A	0.2708	0.2557	G	0.8985	0.3432	1.081
1	rs4970405	1038818	G	0.1078	0.1231	A	1.748	0.1861	0.8604
1	rs12726255	1039813	G	0.1296	0.1547	A	3.912	0.04793	0.8138
1	rs11807848	1051029	C	0.397	0.3971	T	3.012e-05	0.9956	0.9996
1	rs9442373	1052501	C	0.4393	0.4375	A	0.009915	0.9207	1.007
1	rs2298217	1054842	T	0.1605	0.1555	C	0.1441	0.7043	1.038
1	rs12145826	1055892	A	0.07162	0.0726	G	0.01087	0.917	0.9855
1	rs9442380	1077546	T	0.06617	0.07008	C	0.1831	0.6687	0.9403
1	rs7553429	1080420	C	0.02729	0.02967	A	0.1565	0.6924	0.9173
1	rs4970362	1084601	A	0.3542	0.3427	G	0.4414	0.5064	1.052
1	rs9660710	1089205	A	0.06276	0.07071	C	0.7713	0.3798	0.88
1	rs4970420	1096336	A	0.1863	0.2146	G	3.8	0.05125	0.8377
1	rs1320565	1109721	T	0.09686	0.07891	C	3.07	0.07973	1.252
1	rs11260549	1111657	A	0.116	0.1105	G	0.2281	0.633	1.056
1	rs9729550	1125105	C	0.2592	0.2487	A	0.4408	0.5067	1.057
1	rs11721	1142494	A	0.08333	0.0827	C	0.003984	0.9497	1.008
1	rs2887286	1145994	C	0.1821	0.1698	T	0.7958	0.3723	1.089
1	rs3813199	1148140	A	0.08458	0.09343	G	0.7342	0.3915	0.8965
1	rs3766186	1152298	A	0.08322	0.09343	C	0.9845	0.3211	0.8808
1	rs7515488	1153667	T	0.1398	0.154	C	1.224	0.2687	0.8928
1	rs715643	1162770	T	0.04645	0.0625	C	3.785	0.0517	0.7307
1	rs6675798	1166460	C	0.09209	0.1016	T	0.7931	0.3732	0.8965
1	rs7524470	1182378	G	0.04098	0.03914	A	0.0672	0.7955	1.049
1	rs11804831	1184667	C	0.2031	0.1934	T	0.4545	0.5002	1.063
1	rs6685064	1201155	T	0.08527	0.0726	C	1.685	0.1943	1.191
1	rs2765033	1300787	T	0.02524	0.02715	C	0.1085	0.7419	0.9279
1	rs2649588	1303878	C	0.06899	0.08144	T	1.69	0.1935	0.8358
1	rs9439462	1452629	T	0.03138	0.03662	C	0.6343	0.4258	0.8523
1	rs3766178	1468043	C	0.2674	0.2854	T	1.227	0.268	0.9141
1	rs2031709	1475847	A	0.01368	0.01641	C	0.3821	0.5365	0.8311
1	rs3128342	1476697	A	0.418	0.4426	C	1.865	0.172	0.9048
1	rs2296716	1487687	T	0.1037	0.1187	C	1.73	0.1884	0.859
1	rs6603793	1495118	T	0.3019	0.3289	C	2.567	0.1091	0.8824
1	rs6603811	1695996	T	0.05184	0.06036	C	1.036	0.3086	0.8512
1	rs7531583	1696020	A	0.2336	0.2608	G	3.012	0.08264	0.8639
1	rs16825336	1735586	A	0.08936	0.08965	G	0.0007731	0.9778	0.9965
1	rs2180311	1738594	C	0.5014	0.4918	T	0.279	0.5974	1.039
1	rs6681938	1771080	C	0.2981	0.2917	T	0.1511	0.6975	1.031
1	rs10907192	1782971	A	0.04843	0.05808	G	1.401	0.2365	0.8254
1	rs4648592	1790894	A	0.2681	0.2481	G	1.587	0.2077	1.11
1	rs7525092	1799950	T	0.2681	0.2481	C	1.587	0.2077	1.11
1	rs2474460	1833906	T	0.4966	0.4899	C	0.1363	0.7119	1.027
1	rs12758705	1863485	A	0.2664	0.2405	G	2.693	0.1008	1.147
1	rs2803329	1864441	A	0.1906	0.2229	G	4.823	0.02808	0.821
1	rs3820011	1878053	A	0.2715	0.2525	C	1.416	0.2341	1.103
1	rs2803291	1882185	T	0.1808	0.2102	C	4.193	0.04059	0.8289
1	rs2459994	2013924	T	0.1746	0.1875	C	0.8503	0.3565	0.9168
1	rs12755035	2016221	A	0.1344	0.1452	G	0.7407	0.3894	0.9139
1	rs884080	2016609	G	0.47	0.4893	A	1.134	0.2869	0.9256
1	rs908742	2023116	A	0.339	0.3308	G	0.2304	0.6312	1.038
1	rs4648808	2030796	T	0.1235	0.1188	C	0.1532	0.6955	1.044
1	rs6603813	2032940	G	0.2623	0.2819	T	1.477	0.2242	0.9056
1	rs3128291	2047883	A	0.1221	0.1155	G	0.3142	0.5751	1.065
1	rs3128296	2058766	G	0.1207	0.1218	T	0.008749	0.9255	0.9897
1	rs3753242	2059541	T	0.06276	0.06503	C	0.06552	0.798	0.9628
1	rs262669	2072349	A	0.3813	0.4003	G	1.147	0.2841	0.9235
1	rs2257182	2072426	C	0.384	0.4034	T	1.196	0.274	0.922
1	rs262654	2079386	A	0.2742	0.2936	G	1.4	0.2367	0.9092
1	rs3052	2086498	T	0.1064	0.1048	C	0.021	0.8848	1.017
1	rs262688	2103425	G	0.2742	0.2948	T	1.587	0.2078	0.9037
1	rs2460002	2109693	A	0.309	0.3371	G	2.75	0.09726	0.8793
1	rs6665593	2130121	A	0.1628	0.1604	G	0.03334	0.8551	1.018
1	rs2460000	2146222	A	0.3281	0.334	G	0.1181	0.7311	0.9739
1	rs263526	2163364	C	0.3915	0.3952	T	0.04275	0.8362	0.9848
1	rs10910034	2165898	T	0.4659	0.4628	C	0.0302	0.862	1.013
1	rs1713712	2166021	T	0.4666	0.4628	C	0.04474	0.8325	1.015
1	rs260512	2172330	G	0.4843	0.4931	A	0.233	0.6293	0.9656
1	rs10797417	2182293	G	0.04707	0.04356	A	0.2167	0.6416	1.084
1	rs7547453	2184977	T	0.3937	0.3989	C	0.08434	0.7715	0.9786
1	rs11588312	2188917	T	0.07367	0.06566	C	0.7559	0.3846	1.132
1	rs7553178	2194615	G	0.2942	0.2955	A	0.005398	0.9414	0.9942
1	rs4648819	2194650	G	0.1138	0.1112	A	0.05158	0.8203	1.027
1	rs10910047	2201709	A	0.4268	0.4109	G	0.7933	0.3731	1.068
1	rs12119470	2207960	T	0.1115	0.1051	C	0.3253	0.5685	1.069
1	rs2017143	2210509	T	0.4574	0.4506	C	0.1382	0.7101	1.028
1	rs2643885	2211082	C	0.2503	0.2386	A	0.565	0.4522	1.065
1	rs903919	2212443	T	0.1269	0.1604	C	6.912	0.008562	0.7609
1	rs884941	2213505	T	0.1753	0.178	C	0.03881	0.8438	0.9815
1	rs884940	2213726	T	0.4419	0.4179	C	1.777	0.1825	1.103
1	rs12743493	2214696	A	0.3815	0.3584	G	1.739	0.1873	1.104
1	rs10910050	2214736	A	0.2445	0.2424	C	0.01841	0.8921	1.012
1	rs903916	2221323	T	0.3026	0.3144	C	0.4962	0.4812	0.9462
1	rs2279702	2224492	A	0.1767	0.1578	G	1.944	0.1632	1.145
1	rs2643904	2226557	A	0.1255	0.1528	G	4.71	0.02998	0.7959
1	rs2173049	2229866	T	0.1331	0.1549	C	2.921	0.08745	0.8376
1	rs2843157	2230243	T	0.1317	0.1226	C	0.5586	0.4548	1.085
1	rs2645065	2251082	A	0.176	0.1515	C	3.338	0.0677	1.196
1	rs2843143	2259808	T	0.2005	0.1783	C	2.467	0.1163	1.156
1	rs2843142	2259958	A	0.4407	0.4766	G	3.97	0.04631	0.865
1	rs2055204	2270521	G	0.4993	0.4678	A	3.028	0.08183	1.135
1	rs7527871	2271586	C	0.1617	0.1837	A	2.585	0.1078	0.8568
1	rs4648831	2272977	T	0.1978	0.2039	C	0.1762	0.6746	0.9627
1	rs2840528	2273756	G	0.4124	0.4005	A	0.4487	0.503	1.051
1	rs2840530	2275590	G	0.1439	0.1446	A	0.002539	0.9598	0.9948
1	rs2645085	2277476	C	0.4127	0.4008	T	0.4488	0.5029	1.051
1	rs903914	2279181	A	0.2538	0.2431	G	0.4668	0.4945	1.059
1	rs2840542	2281540	T	0.2292	0.2109	C	1.493	0.2217	1.113
1	rs7545940	2289487	C	0.3588	0.3877	T	2.692	0.1009	0.8838
1	rs2840538	2289511	T	0.2292	0.2121	C	1.292	0.2557	1.104
1	rs6665546	2291551	A	0.2149	0.2109	G	0.07315	0.7868	1.024
1	rs10910060	2292771	A	0.208	0.2298	G	2.103	0.147	0.8805
1	rs2279703	2296555	T	0.3602	0.3725	C	0.497	0.4808	0.9483
1	rs7519807	2296832	A	0.3169	0.3333	G	0.9314	0.3345	0.928
1	rs12033324	2297341	A	0.02397	0.02339	C	0.01122	0.9156	1.026
1	rs2843160	2298942	G	0.4543	0.4691	T	0.6681	0.4137	0.9423
1	rs903901	2300053	A	0.04434	0.03982	G	0.3856	0.5346	1.119
1	rs2643901	2304179	T	0.105	0.1016	C	0.09539	0.7574	1.037
1	rs2843127	2305577	A	0.4598	0.4615	G	0.00923	0.9235	0.993
1	rs903903	2309288	G	0.4638	0.4773	A	0.5508	0.458	0.9475
1	rs1123571	2315869	A	0.4618	0.4583	G	0.03685	0.8478	1.014
1	rs3736330	2316935	T	0.2858	0.3131	C	2.706	0.09998	0.8778
1	rs2840532	2317675	C	0.3827	0.3939	T	0.4067	0.5236	0.9537
1	rs3001336	2322891	G	0.09209	0.07955	A	1.53	0.216	1.174
1	rs1129333	2325536	A	0.09209	0.07828	G	1.867	0.1718	1.194
1	rs2494428	2328934	C	0.1057	0.09154	T	1.728	0.1886	1.173
1	rs12022929	2349841	T	0.09221	0.08144	G	1.116	0.2907	1.146
1	rs4531246	2351880	T	0.3206	0.3119	G	0.2685	0.6043	1.041
1	rs4648843	2356176	T	0.1518	0.1536	C	0.01811	0.893	0.9865
1	rs10910078	2380448	C	0.4993	0.5006	T	0.005254	0.9422	0.9948
1	rs2494626	2394116	T	0.2849	0.2809	C	0.05984	0.8067	1.02
1	rs13376356	2396747	T	0.1127	0.1081	C	0.1649	0.6847	1.048
1	rs11588930	2398694	A	0.1146	0.1176	G	0.06561	0.7978	0.9714
1	rs12049628	2399136	A	0.3628	0.3838	G	1.432	0.2314	0.9141
1	rs17373634	2413982	A	0.1022	0.1009	G	0.01417	0.9052	1.014
1	rs2477703	2415852	C	0.2743	0.2797	T	0.1074	0.7431	0.9738
1	rs3762444	2417572	T	0.4426	0.4558	C	0.5345	0.4647	0.9481
1	rs7535528	2434274	A	0.3752	0.3869	G	0.4402	0.507	0.9517
1	rs2236395	2436740	G	0.235	0.2109	A	2.558	0.1097	1.149
1	rs2246732	2440254	G	0.2346	0.2111	A	2.423	0.1195	1.145
1	rs2494606	2456493	A	0.2449	0.2513	G	0.166	0.6837	0.9664
1	rs2234167	2480088	T	0.1276	0.1465	C	2.297	0.1297	0.852
1	rs6667605	2492640	T	0.5041	0.4747	C	2.624	0.1053	1.125
1	rs734999	2503076	T	0.4877	0.4564	C	2.99	0.08378	1.134
1	rs3748816	2516606	G	0.3653	0.315	A	8.558	0.00344	1.251
1	rs11590198	2541760	A	0.1876	0.1578	G	4.731	0.02962	1.232
1	rs3890745	2543484	C	0.3431	0.2917	T	9.316	0.002272	1.269
1	rs4648499	2689509	A	0.2004	0.2193	C	1.625	0.2024	0.8925
1	rs4648356	2699024	A	0.3438	0.2923	C	9.324	0.002262	1.268
1	rs2377041	2703187	T	0.4372	0.4684	C	2.989	0.08385	0.8817
1	rs10909880	2717664	T	0.4539	0.4956	C	5.257	0.02186	0.8461
1	rs10909890	2723447	A	0.01432	0.01768	G	0.5412	0.4619	0.8076
1	rs4609377	2735743	T	0.5191	0.4823	C	4.119	0.04241	1.159
1	rs4648481	2739576	T	0.4536	0.4905	G	4.162	0.04133	0.8623
1	rs4648482	2739781	C	0.2832	0.3018	T	1.269	0.2599	0.914
1	rs6680471	2744372	T	0.4734	0.4886	C	0.7083	0.4	0.9408
1	rs12409348	2768903	T	0.4134	0.4407	C	2.316	0.128	0.8944
1	rs10797342	2787716	C	0.4959	0.4792	T	0.854	0.3554	1.069
1	rs2045333	2791319	T	0.101	0.103	C	0.0359	0.8497	0.9776
1	rs3100865	2795967	G	0.2824	0.2891	T	0.1694	0.6806	0.9675
1	rs1456465	2801674	A	0.1535	0.1484	G	0.1559	0.693	1.041
1	rs12035436	2813319	T	0.1821	0.1957	G	0.9152	0.3387	0.9152
1	rs880724	2815014	T	0.1774	0.185	C	0.2979	0.5852	0.9499
1	rs1869970	2819411	G	0.2209	0.2197	A	0.006732	0.9346	1.007
1	rs897634	2825552	C	0.2503	0.2563	T	0.1435	0.7048	0.9689
1	rs2045331	2832130	A	0.2408	0.2292	G	0.5727	0.4492	1.067
1	rs2045332	2832179	A	0.2374	0.2235	G	0.8297	0.3624	1.082
1	rs2606411	2837348	C	0.474	0.4848	T	0.358	0.5496	0.9575
1	rs4648441	2840041	T	0.2658	0.2544	G	0.5042	0.4777	1.061
1	rs1473386	2842066	C	0.3076	0.3068	T	0.002415	0.9608	1.004
1	rs10797368	2842567	T	0.01432	0.01894	C	0.9861	0.3207	0.7528
1	rs16823228	2843619	G	0.309	0.3138	A	0.08039	0.7768	0.9781
1	rs2925499	2850791	C	0.502	0.4949	T	0.1534	0.6953	1.029
1	rs2842906	2859773	A	0.2797	0.2845	G	0.08574	0.7697	0.9767
1	rs10909845	2866385	T	0.2538	0.2595	C	0.1305	0.718	0.9705
1	rs11583804	2868226	G	0.4236	0.4299	A	0.1244	0.7243	0.9745
1	rs878201	2869500	A	0.3117	0.2999	G	0.5046	0.4775	1.057
1	rs2485944	2873718	T	0.193	0.1652	C	3.994	0.04565	1.209
1	rs2485945	2873792	C	0.2014	0.1761	T	3.166	0.0752	1.179
1	rs12752801	2876326	T	0.1876	0.1755	C	0.7485	0.3869	1.085
1	rs12044030	2879437	C	0.2108	0.1944	T	1.259	0.2619	1.106
1	rs12046158	2881573	C	0.3317	0.3201	T	0.4708	0.4926	1.055
1	rs7533362	2886595	A	0.224	0.1996	G	2.718	0.09924	1.158
1	rs6681741	2888820	T	0.09686	0.1029	C	0.3088	0.5784	0.935
1	rs1572657	2891988	C	0.2115	0.2102	T	0.006951	0.9336	1.007
1	rs10909852	2895465	C	0.1003	0.1023	T	0.03344	0.8549	0.9783
1	rs2027262	2916239	C	0.09482	0.1016	T	0.4	0.5271	0.9258
1	rs6685625	2917484	C	0.0648	0.06124	T	0.164	0.6855	1.062
1	rs7534897	2918281	T	0.2185	0.2001	C	1.551	0.213	1.117
1	rs3795263	2928849	A	0.2265	0.2582	G	4.17	0.04114	0.8411
1	rs7412983	2933043	C	0.1667	0.1673	A	0.00218	0.9628	0.9955
1	rs2142569	2934387	A	0.3613	0.3838	G	1.647	0.1994	0.9082
1	rs10489588	2941694	A	0.1828	0.1812	G	0.01348	0.9076	1.011
1	rs1109251	2963436	A	0.1571	0.1572	G	4.983e-05	0.9944	0.9993
1	rs2376821	2964712	T	0.3677	0.3845	C	0.9158	0.3386	0.9309
1	rs2297829	2973947	A	0.3709	0.3603	C	0.3657	0.5453	1.047
1	rs2993486	2983498	G	0.1487	0.1408	A	0.3862	0.5343	1.066
1	rs1569419	2986462	T	0.2626	0.2285	C	4.783	0.02875	1.202
1	rs926246	2995991	C	0.1235	0.1338	T	0.7298	0.3929	0.9116
1	rs926244	2996143	G	0.3056	0.3138	A	0.2376	0.6259	0.9625
1	rs2817168	3003550	G	0.4843	0.4659	A	1.034	0.3092	1.077
1	rs2993493	3010106	A	0.1453	0.1307	C	1.369	0.242	1.131
1	rs1890336	3014125	C	0.4325	0.4104	A	1.528	0.2165	1.095
1	rs4648453	3015572	T	0.1412	0.1319	G	0.5538	0.4568	1.082
1	rs2817178	3037112	C	0.4372	0.4217	T	0.7493	0.3867	1.065
1	rs2235176	3043966	C	0.3171	0.31	T	0.1804	0.671	1.034
1	rs10797380	3045736	G	0.498	0.4836	A	0.6289	0.4278	1.059
1	rs7538096	3047521	C	0.3602	0.3314	T	2.779	0.09551	1.135
1	rs2651909	3051515	A	0.03206	0.02402	G	1.814	0.178	1.346
1	rs2817185	3052221	G	0.2476	0.2402	A	0.2267	0.634	1.041
1	rs731031	3062552	C	0.2575	0.2522	T	0.1133	0.7365	1.028
1	rs1798246	3070715	C	0.4754	0.5019	A	2.136	0.1439	0.8994
1	rs2651899	3073572	C	0.4399	0.4665	T	2.18	0.1398	0.898
1	rs2651936	3078602	C	0.1562	0.1484	T	0.3636	0.5465	1.063
1	rs2817134	3088575	T	0.1532	0.1471	C	0.2232	0.6366	1.049
1	rs2651929	3091213	C	0.3304	0.3538	T	1.851	0.1737	0.9011
1	rs12135062	3093172	T	0.234	0.2551	G	1.83	0.1762	0.8921
1	rs10752733	3094490	A	0.1323	0.1357	G	0.07577	0.7831	0.9711
1	rs10737190	3098356	G	0.09004	0.07955	A	1.083	0.298	1.145
1	rs7539775	3099011	G	0.2653	0.2828	A	1.168	0.2797	0.9159
1	rs10492941	3116997	A	0.09072	0.08018	C	1.086	0.2974	1.145
1	rs10909901	3121095	T	0.2115	0.2071	C	0.08866	0.7659	1.027
1	rs2817146	3123299	T	0.09122	0.1	C	0.6748	0.4114	0.9034
1	rs12124147	3124191	T	0.4093	0.4097	C	0.0006243	0.9801	0.9982
1	rs16823542	3130324	T	0.08186	0.07323	C	0.793	0.3732	1.128
1	rs10909903	3131321	T	0.08197	0.07396	C	0.6799	0.4096	1.118
1	rs1553288	3134605	T	0.07844	0.0726	C	0.3729	0.5414	1.087
1	rs6424069	3136890	C	0.1951	0.1862	T	0.3868	0.534	1.059
1	rs2455118	3152069	G	0.163	0.1622	A	0.003412	0.9534	1.006
1	rs10797386	3158140	A	0.03683	0.04735	G	2.078	0.1495	0.7695
1	rs4648464	3161789	G	0.4577	0.4811	A	1.674	0.1957	0.9103
1	rs17398063	3162562	A	0.1842	0.1793	G	0.1221	0.7268	1.033
1	rs3002685	3167340	G	0.1821	0.1862	A	0.08553	0.7699	0.973
1	rs3002686	3167971	A	0.1426	0.1446	C	0.02491	0.8746	0.9838
1	rs2455099	3171275	A	0.1432	0.1439	G	0.002968	0.9565	0.9944
1	rs2455119	3174715	T	0.1917	0.1938	G	0.0223	0.8813	0.9864
1	rs10492940	3187607	A	0.1289	0.137	C	0.43	0.512	0.9324
1	rs16823802	3189077	T	0.08663	0.08523	C	0.01909	0.8901	1.018
1	rs905135	3189344	C	0.04583	0.05051	A	0.3621	0.5473	0.9029
1	rs12565013	3192997	C	0.08663	0.08396	A	0.06938	0.7922	1.035
1	rs10909918	3198235	G	0.5095	0.4899	A	1.176	0.2782	1.082
1	rs12757342	3198690	G	0.05116	0.04482	T	0.6707	0.4128	1.149
1	rs1553291	3199783	A	0.3172	0.322	G	0.07999	0.7773	0.9783
1	rs4648468	3200810	A	0.2298	0.2354	G	0.1343	0.714	0.969
1	rs4648377	3201318	A	0.2347	0.2393	C	0.08968	0.7646	0.9748
1	rs2455144	3204592	A	0.4632	0.4564	G	0.1387	0.7096	1.027
1	rs6670328	3209810	G	0.2094	0.2064	A	0.0409	0.8397	1.018
1	rs2500278	3215800	C	0.4392	0.4324	T	0.1413	0.707	1.028
1	rs2483260	3217048	G	0.4413	0.4343	A	0.1513	0.6973	1.029
1	rs12409345	3218775	C	0.1796	0.1749	T	0.1188	0.7303	1.033
1	rs12743017	3219045	A	0.08036	0.0845	G	0.1713	0.6789	0.9467
1	rs16824089	3220404	C	0.101	0.09091	T	0.8875	0.3461	1.123
1	rs2500277	3223491	C	0.3083	0.3131	T	0.08221	0.7743	0.9778
1	rs2483266	3225901	C	0.3834	0.3763	T	0.1627	0.6867	1.031
1	rs1108600	3230995	T	0.2439	0.2355	C	0.2928	0.5884	1.047
1	rs2483274	3237958	A	0.4857	0.4848	G	0.001985	0.9645	1.003
1	rs2483275	3239102	T	0.3187	0.3013	C	1.085	0.2976	1.085
1	rs4494089	3244216	T	0.416	0.399	C	0.9102	0.34	1.073
1	rs1999527	3245968	A	0.2985	0.2908	C	0.2185	0.6402	1.038
1	rs882430	3248973	A	0.3288	0.3106	G	1.158	0.282	1.087
1	rs6683273	3249043	G	0.09413	0.09596	A	0.0295	0.8636	0.979
1	rs2483286	3249229	G	0.3288	0.3119	A	1.001	0.317	1.081
1	rs4415513	3251542	C	0.3765	0.406	T	2.751	0.09721	0.8837
1	rs4648380	3251785	A	0.1298	0.1247	G	0.178	0.6731	1.047
1	rs2483289	3254050	A	0.2702	0.291	C	1.637	0.2007	0.9018
1	rs2483256	3259688	G	0.3153	0.3338	A	1.177	0.278	0.9193
1	rs946758	3262923	A	0.389	0.3905	G	0.006849	0.934	0.9939
1	rs12748963	3265009	T	0.1671	0.1711	C	0.08513	0.7705	0.9722
1	rs2500286	3265998	G	0.2572	0.2475	A	0.3789	0.5382	1.053
1	rs12073172	3266234	A	0.3779	0.3932	G	0.7491	0.3868	0.9376
1	rs17399569	3268819	T	0.06548	0.05745	C	0.854	0.3554	1.15
1	rs2500262	3269881	T	0.339	0.327	C	0.4936	0.4823	1.056
1	rs4648485	3273388	A	0.3888	0.4135	G	1.932	0.1645	0.9023
1	rs4648487	3275164	C	0.3731	0.4003	T	2.361	0.1244	0.8919
1	rs4648381	3275720	A	0.1903	0.1881	G	0.02364	0.8778	1.014
1	rs12135987	3279384	A	0.3063	0.3274	G	1.573	0.2098	0.9069
1	rs1333190	3279589	C	0.4045	0.3914	T	0.5445	0.4606	1.056
1	rs1333189	3279831	T	0.3786	0.3927	C	0.6383	0.4243	0.9422
1	rs4648489	3283525	A	0.4508	0.44	G	0.3542	0.5517	1.044
1	rs2493310	3284282	G	0.1808	0.1881	A	0.2746	0.6003	0.9522
1	rs1538693	3284832	G	0.2883	0.2866	A	0.009933	0.9206	1.008
1	rs12085231	3287498	A	0.1173	0.1275	C	0.7361	0.3909	0.9094
1	rs868688	3290667	T	0.4843	0.4785	C	0.1017	0.7498	1.023
1	rs868689	3290990	T	0.2343	0.2254	G	0.3415	0.559	1.052
1	rs10492939	3292731	A	0.2794	0.2639	G	0.9225	0.3368	1.081
1	rs10492938	3294196	T	0.1392	0.1465	C	0.3321	0.5644	0.942
1	rs17399998	3294876	T	0.2101	0.2235	C	0.8032	0.3701	0.9242
1	rs2493278	3297606	T	0.2387	0.2304	C	0.2933	0.5881	1.047
1	rs2493275	3297894	A	0.1008	0.09569	G	0.2255	0.6349	1.06
1	rs2493268	3298358	C	0.4891	0.5038	T	0.6592	0.4168	0.9428
1	rs871822	3302774	G	0.2844	0.279	T	0.11	0.7401	1.027
1	rs17822581	3304456	G	0.2135	0.2254	A	0.6261	0.4288	0.933
1	rs6424074	3307640	G	0.337	0.3403	A	0.03716	0.8471	0.9853
1	rs11578011	3308392	T	0.3566	0.3508	C	0.1094	0.7408	1.025
1	rs12024847	3310659	T	0.3354	0.3201	C	0.8095	0.3683	1.072
1	rs870124	3318218	T	0.1669	0.1502	C	1.59	0.2073	1.134
1	rs2493292	3318519	T	0.1528	0.1591	C	0.229	0.6323	0.9533
1	rs2493291	3319244	T	0.1514	0.1578	C	0.2381	0.6256	0.9522
1	rs2493285	3323455	A	0.07708	0.09154	G	2.056	0.1516	0.8288
1	rs2483230	3324752	A	0.1139	0.1357	G	3.308	0.06896	0.8186
1	rs1984069	3326060	C	0.2292	0.2481	T	1.497	0.2211	0.9011
1	rs870171	3332664	T	0.2722	0.286	G	0.7219	0.3955	0.9336
1	rs2493272	3339373	C	0.2483	0.2588	T	0.447	0.5038	0.9458
1	rs2483250	3346265	A	0.08516	0.08207	C	0.09485	0.7581	1.041
1	rs867814	3352116	C	0.1385	0.1521	T	1.145	0.2847	0.8957
1	rs2487670	3358003	A	0.1255	0.1389	G	1.186	0.2762	0.8899
1	rs12745860	3364220	C	0.1255	0.1395	T	1.297	0.2547	0.8852
1	rs2487680	3367302	C	0.07036	0.06755	T	0.09329	0.76	1.045
1	rs2493254	3370417	T	0.07231	0.067	C	0.3305	0.5654	1.085
1	rs2185639	3379587	C	0.1201	0.1338	T	1.303	0.2537	0.883
1	rs2493314	3390154	T	0.09482	0.1029	G	0.5583	0.4549	0.9132
1	rs4648505	3395156	C	0.1378	0.1591	T	2.727	0.09869	0.8447
1	rs947344	3413327	T	0.1419	0.1511	C	0.5137	0.4735	0.9291
1	rs11585362	3418468	A	0.1439	0.1625	G	2.009	0.1564	0.8668
1	rs12093117	3431124	A	0.05321	0.06881	G	3.222	0.07264	0.7604
1	rs4648392	3436673	A	0.04235	0.02715	G	5.287	0.02149	1.585
1	rs12119711	3440865	T	0.3302	0.3647	C	4.009	0.04526	0.8585
1	rs9970944	3444452	T	0.2156	0.2361	G	1.838	0.1752	0.889
1	rs4648524	3446452	G	0.3279	0.3076	T	1.442	0.2299	1.098
1	rs6685801	3454311	C	0.07377	0.1042	T	8.62	0.003324	0.685
1	rs869697	3456573	A	0.06412	0.08838	G	6.328	0.01189	0.7067
1	rs878063	3462788	C	0.1126	0.1357	T	3.751	0.05277	0.8076
1	rs9628616	3463205	T	0.1126	0.1326	C	2.831	0.09245	0.8298
1	rs2821063	3464486	A	0.2681	0.2778	G	0.3609	0.548	0.9523
1	rs10909969	3470009	T	0.2647	0.2753	C	0.4328	0.5106	0.9477
1	rs12749547	3472448	T	0.1596	0.1484	C	0.7418	0.3891	1.09
1	rs947354	3476986	T	0.1025	0.09608	C	0.3463	0.5562	1.074
1	rs4431782	3480967	C	0.1098	0.1042	T	0.2551	0.6135	1.061
1	rs4648527	3497721	G	0.09413	0.09154	A	0.06083	0.8052	1.031
1	rs7544357	3501155	A	0.2647	0.2769	G	0.5732	0.449	0.9401
1	rs2821025	3502376	T	0.09259	0.09911	C	0.3706	0.5427	0.9275
1	rs2821023	3502660	T	0.1168	0.1376	C	2.963	0.08519	0.8287
1	rs2821017	3510731	A	0.3561	0.3706	G	0.6927	0.4052	0.9392
1	rs4648398	3521455	C	0.1535	0.1578	T	0.1095	0.7407	0.9674
1	rs4648538	3533353	T	0.2756	0.2715	C	0.0649	0.7989	1.021
1	rs4276857	3534206	C	0.2753	0.2715	T	0.05557	0.8136	1.019
1	rs2821007	3536795	A	0.07367	0.0625	G	1.502	0.2204	1.193
1	rs2760321	3537996	T	0.1701	0.1667	C	0.06367	0.8008	1.025
1	rs2181484	3562634	A	0.1126	0.1136	G	0.008938	0.9247	0.9892
1	rs4648545	3567181	A	0.2176	0.2121	G	0.1355	0.7128	1.033
1	rs3765692	3574631	C	0.2217	0.2314	T	0.4051	0.5245	0.9463
1	rs7523732	3574901	C	0.08254	0.07386	T	0.7962	0.3722	1.128
1	rs3765696	3577365	C	0.06617	0.0726	T	0.4874	0.4851	0.9051
1	rs3765703	3582296	G	0.4131	0.4291	T	0.7954	0.3725	0.9365
1	rs3765705	3586877	A	0.06003	0.06503	G	0.324	0.5692	0.9182
1	rs3765731	3601752	A	0.2995	0.3037	G	0.06398	0.8003	0.9802
1	rs3765736	3606461	T	0.3581	0.3598	C	0.009915	0.9207	0.9925
1	rs3765761	3620336	T	0.1869	0.178	C	0.4021	0.526	1.061
1	rs747827	3626207	C	0.03899	0.03977	A	0.01238	0.9114	0.9795
1	rs12731705	3627319	T	0.4597	0.4533	C	0.1263	0.7223	1.026
1	rs1181868	3640986	G	0.2766	0.267	T	0.3539	0.5519	1.05
1	rs12117836	3647619	A	0.3736	0.3758	G	0.0151	0.9022	0.9908
1	rs3737589	3652705	G	0.3765	0.3782	A	0.008523	0.9264	0.9931
1	rs1181888	3661651	G	0.1091	0.1098	A	0.003913	0.9501	0.9928
1	rs12128669	3665937	T	0.2599	0.2525	C	0.2168	0.6415	1.039
1	rs1181883	3667793	C	0.3888	0.3908	T	0.01242	0.9113	0.9918
1	rs1181877	3670589	T	0.2995	0.2999	C	0.0006382	0.9798	0.998
1	rs1181876	3671541	A	0.4079	0.3906	G	0.9462	0.3307	1.075
1	rs1181875	3671691	C	0.1078	0.1256	T	2.349	0.1254	0.8407
1	rs10910025	3674045	A	0.08731	0.0846	G	0.07155	0.7891	1.035
1	rs2275819	3679268	A	0.0847	0.0928	G	0.6168	0.4323	0.9046
1	rs1175549	3681587	C	0.2462	0.2449	A	0.006932	0.9336	1.007
1	rs2799182	3685860	C	0.4911	0.4867	T	0.05835	0.8091	1.018
1	rs3737593	3686396	G	0.1187	0.113	A	0.2405	0.6239	1.057
1	rs8520	3686997	T	0.2926	0.2992	G	0.1596	0.6895	0.9688
1	rs6667255	3701549	C	0.238	0.2354	T	0.02738	0.8686	1.014
1	rs6702935	3722567	T	0.4509	0.4419	C	0.2478	0.6186	1.037
1	rs2027548	3729372	A	0.05116	0.05183	G	0.007065	0.933	0.9863
1	rs4648344	3732992	C	0.4945	0.4987	T	0.05358	0.8169	0.9834
1	rs6663840	3733179	A	0.2995	0.3053	G	0.1236	0.7251	0.9726
1	rs2275831	3735784	A	0.05184	0.0524	G	0.004784	0.9449	0.9888
1	rs7535133	3738373	T	0.2483	0.2538	G	0.1222	0.7267	0.9712
1	rs7535887	3746353	T	0.05116	0.0524	C	0.02381	0.8774	0.9751
1	rs10492943	3755284	T	0.161	0.1654	G	0.109	0.7413	0.9681
1	rs4648347	3755615	T	0.3226	0.3245	C	0.01188	0.9132	0.9916
1	rs4648426	3762949	C	0.2694	0.2696	T	6.541e-05	0.9935	0.9993
1	rs10797348	3770956	C	0.3063	0.3125	A	0.138	0.7103	0.9713
1	rs4074709	3786808	T	0.1542	0.1635	G	0.4976	0.4805	0.9324
1	rs4073324	3787855	C	0.4474	0.4328	T	0.6551	0.4183	1.061
1	rs3205087	3790102	G	0.444	0.4577	A	0.5778	0.4472	0.9461
1	rs7367066	3793615	T	0.3104	0.2904	C	1.445	0.2293	1.1
1	rs4131373	3797248	A	0.1589	0.1736	G	1.181	0.2771	0.8995
1	rs11807227	3799283	A	0.1398	0.1351	G	0.1441	0.7043	1.041
1	rs12082157	3801670	C	0.1596	0.1742	T	1.169	0.2795	0.9001
1	rs11589102	3811642	A	0.3149	0.3308	G	0.8813	0.3478	0.9298
1	rs6695346	3896806	G	0.1589	0.1446	A	1.222	0.2689	1.118
1	rs12724233	3902692	A	0.2572	0.2475	G	0.3799	0.5376	1.053
1	rs11583257	3904110	T	0.2462	0.2039	C	7.843	0.005101	1.275
1	rs11585024	3904905	T	0.2138	0.1833	G	4.451	0.03489	1.212
1	rs7519349	3906868	G	0.4001	0.3624	A	4.6	0.03198	1.174
1	rs7519458	3906970	G	0.5061	0.4539	A	8.321	0.003919	1.233
1	rs10737395	3907418	A	0.178	0.1395	C	8.488	0.003575	1.336
1	rs10799181	3908931	C	0.1903	0.1422	T	12.75	0.0003561	1.418
1	rs4654479	3909554	A	0.1296	0.09722	G	7.978	0.004734	1.383
1	rs4654480	3909653	T	0.2149	0.1881	C	3.39	0.0656	1.181
1	rs6661168	3909816	T	0.1801	0.1944	C	1.031	0.31	0.9099
1	rs4654482	3910603	G	0.1808	0.1843	A	0.06535	0.7982	0.9763
1	rs11590912	3912332	C	0.2896	0.2939	A	0.06848	0.7936	0.9793
1	rs10799202	3913478	A	0.2694	0.2702	G	0.00224	0.9623	0.9961
1	rs12119556	3913814	A	0.1441	0.1466	G	0.03898	0.8435	0.9799
1	rs10915433	3913951	C	0.04911	0.05745	T	1.046	0.3064	0.8474
1	rs6681347	3915242	C	0.3206	0.3194	T	0.004674	0.9455	1.005
1	rs4654493	3916794	C	0.2722	0.2633	T	0.3086	0.5786	1.047
1	rs7522140	3916997	C	0.2879	0.279	T	0.2916	0.5892	1.044
1	rs10915469	3922325	C	0.3772	0.3636	T	0.6023	0.4377	1.06
1	rs12031557	3933957	G	0.03956	0.04798	A	1.284	0.2572	0.8174
1	rs4654428	3939005	A	0.3868	0.3679	C	1.155	0.2826	1.084
1	rs11587331	3939756	C	0.4228	0.4154	T	0.1716	0.6787	1.031
1	rs4654525	3940015	C	0.3151	0.2955	T	1.393	0.238	1.097
1	rs12038964	3953295	C	0.09345	0.1087	T	1.948	0.1628	0.8451
1	rs6691155	3953927	C	0.4263	0.423	T	0.03498	0.8516	1.014
1	rs12135298	3957348	A	0.1453	0.1326	G	1.031	0.31	1.112
1	rs12045781	3961468	A	0.1603	0.178	G	1.7	0.1923	0.8814
1	rs12722968	3965208	T	0.1537	0.166	C	0.8625	0.353	0.9121
1	rs4378174	3980745	T	0.1419	0.1408	C	0.00759	0.9306	1.009
1	rs7418256	3984164	G	0.4734	0.4855	T	0.4454	0.5046	0.9527
1	rs12080516	3989473	T	0.1453	0.1433	C	0.02431	0.8761	1.016
1	rs12068729	3991510	G	0.1453	0.1439	A	0.01128	0.9154	1.011
1	rs10915318	4004999	A	0.1384	0.1452	G	0.2924	0.5887	0.9453
1	rs12749761	4011047	A	0.2671	0.2639	G	0.03965	0.8422	1.016
1	rs10915360	4017414	C	0.09959	0.09659	T	0.07748	0.7807	1.034
1	rs12745618	4019438	A	0.2865	0.2727	C	0.7168	0.3972	1.071
1	rs9792946	4019522	G	0.06899	0.07891	A	1.092	0.2961	0.8649
1	rs7514530	4020171	T	0.2865	0.274	C	0.5905	0.4422	1.064
1	rs10915373	4020965	A	0.4093	0.4053	G	0.04981	0.8234	1.017
1	rs7524800	4021444	G	0.2858	0.2721	A	0.7125	0.3986	1.071
1	rs10799180	4022324	T	0.1201	0.1319	C	0.9759	0.3232	0.8976
1	rs10753358	4028383	C	0.3813	0.3876	A	0.1283	0.7202	0.9737
1	rs4391636	4030544	C	0.4475	0.4545	T	0.1537	0.6951	0.9719
1	rs3936238	4031586	A	0.4194	0.4292	G	0.2992	0.5844	0.9607
1	rs12093951	4032082	T	0.04025	0.0423	C	0.08098	0.776	0.9494
1	rs4436359	4039890	C	0.208	0.2143	A	0.1776	0.6734	0.9633
1	rs10915421	4045475	C	0.221	0.2153	T	0.1467	0.7017	1.034
1	rs10915423	4045888	A	0.09482	0.108	C	1.439	0.2302	0.8655
1	rs10915424	4046229	A	0.2199	0.2153	G	0.09739	0.755	1.028
1	rs4462110	4052575	G	0.09618	0.1073	A	1.032	0.3096	0.8851
1	rs4481820	4052788	A	0.264	0.2794	C	0.9125	0.3395	0.9251
1	rs6676961	4052947	G	0.3322	0.3327	T	0.0008769	0.9764	0.9977
1	rs10915428	4058815	G	0.487	0.4886	T	0.007342	0.9317	0.9938
1	rs12077262	4069908	T	0.1924	0.2058	C	0.8627	0.353	0.9191
1	rs7548756	4070109	C	0.2667	0.2797	A	0.6436	0.4224	0.9368
1	rs10915434	4073976	C	0.1937	0.2058	T	0.6948	0.4045	0.9272
1	rs10737402	4078163	T	0.1351	0.1402	C	0.1661	0.6836	0.958
1	rs12040805	4080702	T	0.3527	0.3699	C	0.9858	0.3208	0.9278
1	rs4654487	4087812	T	0.3506	0.3542	C	0.04211	0.8374	0.9846
1	rs4131507	4094572	C	0.02115	0.02841	T	1.653	0.1985	0.7388
1	rs6702633	4096895	A	0.4587	0.4709	G	0.4494	0.5026	0.9523
1	rs10915445	4097502	A	0.4392	0.4426	G	0.03449	0.8527	0.9865
1	rs16840831	4100029	A	0.02115	0.02841	G	1.653	0.1985	0.7388
1	rs16840838	4101209	A	0.2742	0.2712	G	0.03546	0.8506	1.015
1	rs4654492	4101675	T	0.3615	0.3801	C	1.119	0.2901	0.9237
1	rs7542208	4102678	G	0.4611	0.4716	A	0.3355	0.5624	0.9588
1	rs9426471	4106070	C	0.234	0.2427	T	0.3215	0.5707	0.9529
1	rs10915448	4107385	A	0.2914	0.2728	C	1.298	0.2546	1.096
1	rs6683453	4110262	G	0.4202	0.4167	A	0.03886	0.8437	1.015
1	rs12062122	4113891	T	0.2258	0.1989	C	3.305	0.06906	1.175
1	rs9988443	4116025	A	0.332	0.3636	G	3.361	0.06675	0.8696
1	rs4609397	4116722	T	0.2237	0.1963	C	3.451	0.0632	1.18
1	rs4614226	4121459	C	0.4413	0.4255	T	0.7772	0.378	1.067
1	rs12123330	4127324	T	0.2251	0.2386	C	0.7782	0.3777	0.927
1	rs10915459	4130323	C	0.09754	0.08775	T	0.87	0.351	1.124
1	rs4233262	4136842	C	0.2381	0.2645	T	2.829	0.09259	0.8687
1	rs4654418	4138888	A	0.1126	0.1086	G	0.1218	0.7271	1.041
1	rs6667065	4160278	A	0.3874	0.4085	G	1.402	0.2363	0.916
1	rs10158783	4163379	A	0.09004	0.07386	G	2.658	0.1031	1.241
1	rs6426402	4169351	T	0.4789	0.476	G	0.0252	0.8739	1.012
1	rs12022636	4171386	A	0.4018	0.4179	C	0.8214	0.3648	0.9354
1	rs10915478	4176763	T	0.03274	0.03409	C	0.04285	0.836	0.9591
1	rs4654424	4181318	G	0.251	0.2617	A	0.4542	0.5003	0.9456
1	rs11579829	4182646	T	0.3238	0.3283	C	0.07049	0.7906	0.9797
1	rs1874266	4188412	A	0.2756	0.2771	G	0.009343	0.923	0.9922
1	rs10915480	4188663	G	0.4918	0.4728	A	1.098	0.2948	1.079
1	rs10753374	4188905	A	0.2404	0.2588	G	1.374	0.2411	0.9064
1	rs7541544	4191702	T	0.2967	0.3049	C	0.2432	0.6219	0.9618
1	rs12071761	4193752	A	0.1085	0.1162	G	0.4526	0.5011	0.9256
1	rs4512614	4193860	G	0.1378	0.1288	A	0.5347	0.4647	1.081
1	rs12132422	4195164	G	0.2442	0.2443	A	5.576e-05	0.994	0.9994
1	rs7517989	4199587	T	0.1664	0.1553	G	0.7002	0.4027	1.086
1	rs6426408	4200666	T	0.1664	0.1559	C	0.622	0.4303	1.081
1	rs1908490	4212065	C	0.502	0.4975	T	0.06365	0.8008	1.018
1	rs964715	4216644	T	0.3138	0.3144	C	0.001336	0.9708	0.9971
1	rs1495250	4217111	T	0.292	0.2955	C	0.04505	0.8319	0.9833
1	rs10799220	4222962	T	0.1651	0.1553	C	0.541	0.462	1.075
1	rs2411738	4226228	A	0.4918	0.4981	G	0.1206	0.7284	0.9751
1	rs10915494	4228336	T	0.1835	0.1764	C	0.2626	0.6084	1.05
1	rs6677984	4230147	A	0.4973	0.4918	G	0.09142	0.7624	1.022
1	rs17407901	4241377	T	0.1658	0.1578	C	0.3532	0.5523	1.06
1	rs1390136	4241703	T	0.2538	0.2494	C	0.0777	0.7804	1.024
1	rs12562995	4259026	A	0.04911	0.06376	G	3.054	0.08055	0.7584
1	rs693734	4264086	C	0.3233	0.3068	T	0.9623	0.3266	1.08
1	rs351623	4266750	T	0.2749	0.267	C	0.2377	0.6259	1.041
1	rs351617	4268811	T	0.487	0.4937	C	0.1346	0.7137	0.9738
1	rs1495239	4269934	T	0.05935	0.07396	C	2.601	0.1068	0.79
1	rs351615	4270245	G	0.2019	0.1957	A	0.184	0.668	1.04
1	rs12073612	4270349	A	0.04843	0.05247	G	0.2581	0.6114	0.9192
1	rs1353341	4272852	A	0.07572	0.06881	G	0.5421	0.4616	1.109
1	rs10915509	4275719	C	0.1869	0.1875	A	0.001782	0.9663	0.9961
1	rs3912751	4276676	T	0.1883	0.1875	C	0.002939	0.9568	1.005
1	rs12408012	4279547	G	0.09823	0.1199	A	3.684	0.05493	0.7992
1	rs2171985	4281113	T	0.1405	0.1401	G	0.001379	0.9704	1.004
1	rs351605	4282649	T	0.4761	0.471	C	0.0815	0.7753	1.021
1	rs351608	4284633	G	0.1221	0.1402	T	2.172	0.1405	0.8533
1	rs639739	4289122	A	0.1153	0.1402	G	4.214	0.04009	0.7994
1	rs684965	4297388	G	0.1992	0.2153	A	1.199	0.2734	0.9066
1	rs589585	4297875	C	0.1146	0.1376	T	3.653	0.05598	0.811
1	rs11587563	4301310	A	0.1719	0.1742	G	0.02928	0.8641	0.9837
1	rs488256	4301423	A	0.1883	0.202	G	0.9159	0.3386	0.9161
1	rs16838750	4304204	T	0.08527	0.07765	C	0.591	0.4421	1.107
1	rs11589129	4304274	T	0.1751	0.1768	G	0.01454	0.904	0.9886
1	rs10799228	4305858	A	0.08538	0.08081	G	0.2092	0.6474	1.062
1	rs600933	4309356	C	0.3015	0.3106	T	0.2971	0.5857	0.958
1	rs480106	4311711	C	0.3015	0.3112	T	0.3395	0.5601	0.9552
1	rs1531328	4318024	A	0.1269	0.1092	G	2.286	0.1305	1.185
1	rs349394	4319314	T	0.2879	0.2967	C	0.2888	0.591	0.9581
1	rs12025694	4320369	T	0.08595	0.07891	C	0.4988	0.48	1.098
1	rs349390	4323756	C	0.4195	0.4362	T	0.8702	0.3509	0.9339
1	rs16838813	4324005	A	0.08049	0.08712	G	0.4353	0.5094	0.9172
1	rs75411	4325274	T	0.2083	0.238	C	3.857	0.04955	0.8425
1	rs12404619	4325945	T	0.1487	0.1471	C	0.01562	0.9005	1.013
1	rs1845635	4340949	G	0.06139	0.0524	A	1.151	0.2834	1.183
1	rs239339	4344399	T	0.2074	0.2367	G	3.796	0.05137	0.8435
1	rs7418714	4346856	G	0.06421	0.05429	T	1.346	0.246	1.195
1	rs10915522	4355993	A	0.06412	0.05745	G	0.5946	0.4406	1.124
1	rs16838950	4361114	A	0.02046	0.01768	G	0.317	0.5734	1.161
1	rs547923	4368744	C	0.2442	0.2311	A	0.7263	0.3941	1.075
1	rs10915528	4371234	C	0.08799	0.1029	T	1.955	0.1621	0.8411
1	rs349403	4373862	G	0.1521	0.1656	A	1.036	0.3087	0.9039
1	rs4654432	4381075	T	0.4905	0.4811	C	0.2687	0.6042	1.038
1	rs2035010	4386382	A	0.1428	0.154	G	0.7652	0.3817	0.9146
1	rs6678792	4389258	T	0.4093	0.3971	C	0.4696	0.4932	1.052
1	rs10915533	4389389	A	0.4477	0.4468	G	0.002453	0.9605	1.004
1	rs10915535	4391320	T	0.148	0.1439	G	0.1018	0.7496	1.033
1	rs12128076	4392840	A	0.1473	0.1439	C	0.07077	0.7902	1.028
1	rs1556691	4393075	A	0.2442	0.2367	G	0.232	0.63	1.042
1	rs7546628	4395147	G	0.1698	0.1667	A	0.05514	0.8143	1.023
1	rs1762814	4396116	T	0.3588	0.351	C	0.2018	0.6533	1.035
1	rs1674877	4396519	T	0.2251	0.2077	C	1.361	0.2434	1.108
1	rs6660514	4396978	C	0.4473	0.4432	T	0.05303	0.8179	1.017
1	rs780586	4404787	T	0.1323	0.108	C	4.295	0.03823	1.26
1	rs10915541	4405372	T	0.1664	0.1686	C	0.02456	0.8755	0.9849
1	rs780587	4405826	T	0.04434	0.04987	C	0.5186	0.4714	0.8839
1	rs2054269	4409197	G	0.4563	0.4476	A	0.235	0.6279	1.036
1	rs705685	4410700	T	0.1303	0.1073	C	3.847	0.04983	1.246
1	rs922114	4411281	C	0.4543	0.4474	T	0.146	0.7024	1.028
1	rs12407583	4413754	G	0.07776	0.07513	A	0.075	0.7842	1.038
1	rs664520	4423217	C	0.3001	0.2967	T	0.04252	0.8366	1.016
1	rs4654545	4425464	C	0.3308	0.3144	T	0.9419	0.3318	1.078
1	rs12140626	4433492	A	0.1501	0.1547	G	0.1249	0.7238	0.965
1	rs10047182	4434181	A	0.1154	0.1181	G	0.05057	0.8221	0.9749
1	rs12143782	4434210	T	0.1501	0.1547	C	0.1249	0.7238	0.965
1	rs7541288	4435008	T	0.1501	0.1547	C	0.1249	0.7238	0.965
1	rs6426417	4436536	A	0.2653	0.2727	G	0.2108	0.6462	0.9632
1	rs1037800	4440655	A	0.1044	0.11	G	0.2511	0.6163	0.9429
1	rs11799990	4441250	C	0.05662	0.06313	A	0.5729	0.4491	0.8906
1	rs6656245	4443523	G	0.03888	0.04104	A	0.092	0.7617	0.9454
1	rs350170	4444038	C	0.1664	0.1686	T	0.02456	0.8755	0.9849
1	rs350171	4444653	T	0.1269	0.1263	G	0.00259	0.9594	1.006
1	rs350181	4447948	A	0.1016	0.101	G	0.003288	0.9543	1.007
1	rs780606	4449262	A	0.3022	0.2885	G	0.6843	0.4081	1.068
1	rs350187	4449793	A	0.1019	0.1004	G	0.01974	0.8883	1.017
1	rs1878052	4452662	A	0.4734	0.4899	G	0.8286	0.3627	0.9361
1	rs350193	4454074	T	0.1011	0.09659	C	0.1733	0.6772	1.052
1	rs609506	4458793	T	0.3336	0.3129	C	1.486	0.2228	1.099
1	rs9660574	4460265	A	0.4741	0.4956	G	1.408	0.2355	0.9175
1	rs582598	4461822	A	0.146	0.1383	C	0.3723	0.5418	1.065
1	rs660100	4462210	G	0.2012	0.1951	A	0.1814	0.6701	1.039
1	rs4654548	4462336	A	0.4775	0.5013	G	1.722	0.1895	0.9092
1	rs6681032	4462989	T	0.05525	0.05682	C	0.03527	0.851	0.9708
1	rs350165	4464544	A	0.146	0.1383	G	0.3723	0.5418	1.065
1	rs1870509	4466655	A	0.4652	0.4419	G	1.667	0.1967	1.099
1	rs10799241	4469407	G	0.4236	0.4482	A	1.878	0.1706	0.9047
1	rs4654552	4470842	T	0.06412	0.06061	C	0.1609	0.6883	1.062
1	rs1710415	4471600	A	0.2278	0.2077	G	1.813	0.1781	1.126
1	rs1762826	4472638	T	0.2005	0.1963	C	0.08476	0.771	1.027
1	rs4480324	4472959	A	0.2889	0.2737	G	0.8729	0.3501	1.078
1	rs1710421	4473849	C	0.2265	0.2064	T	1.803	0.1794	1.125
1	rs6703696	4478355	G	0.05798	0.06629	A	0.8994	0.3429	0.867
1	rs12039682	4481090	T	0.1003	0.09533	C	0.2111	0.6459	1.058
1	rs12039710	4481198	A	0.1003	0.09533	C	0.2111	0.6459	1.058
1	rs608203	4481445	T	0.4911	0.4893	C	0.01059	0.918	1.007
1	rs780983	4486466	T	0.1951	0.173	C	2.483	0.1151	1.159
1	rs241239	4487037	G	0.2653	0.2847	A	1.432	0.2314	0.9074
1	rs241238	4487379	G	0.4106	0.4153	A	0.06803	0.7942	0.981
1	rs241233	4490410	T	0.236	0.2519	C	1.04	0.3079	0.9175
1	rs241230	4491976	T	0.1801	0.1723	G	0.3139	0.5753	1.055
1	rs592726	4499103	C	0.3943	0.4039	T	0.2954	0.5868	0.9606
1	rs241219	4506052	T	0.2258	0.2418	C	1.088	0.2969	0.9145
1	rs12092980	4506331	G	0.09277	0.08586	A	0.4477	0.5034	1.089
1	rs241221	4508910	T	0.3977	0.4066	C	0.25	0.6171	0.9637
1	rs7549444	4511295	G	0.2033	0.1789	A	2.933	0.08678	1.171
1	rs171319	4514873	T	0.3274	0.3289	C	0.007693	0.9301	0.9933
1	rs6685798	4518111	G	0.4679	0.4905	A	1.557	0.2121	0.9134
1	rs916408	4518139	C	0.2237	0.2184	T	0.1244	0.7243	1.031
1	rs241264	4518898	C	0.1685	0.1818	T	0.9357	0.3334	0.9118
1	rs241266	4520150	G	0.4673	0.4905	A	1.652	0.1987	0.9109
1	rs10915560	4520783	C	0.2271	0.2266	T	0.001117	0.9733	1.003
1	rs12120353	4520856	A	0.2224	0.2184	C	0.06878	0.7931	1.023
1	rs16839306	4521535	A	0.07162	0.08144	G	1.036	0.3088	0.8702
1	rs977271	4525556	T	0.07367	0.07197	C	0.03261	0.8567	1.026
1	rs241273	4526937	A	0.472	0.4899	C	0.9735	0.3238	0.9309
1	rs241211	4532388	G	0.07435	0.08976	A	2.39	0.1221	0.8146
1	rs1541318	4534838	G	0.3827	0.3737	A	0.2586	0.6111	1.039
1	rs1157688	4536627	T	0.2074	0.2229	C	1.08	0.2986	0.9123
1	rs1024139	4540762	C	0.2142	0.221	T	0.205	0.6507	0.961
1	rs2078573	4543292	C	0.2428	0.2273	A	1.027	0.3109	1.09
1	rs1849943	4549176	A	0.2094	0.2052	G	0.08319	0.773	1.026
1	rs164771	4553625	A	0.1003	0.1174	G	2.303	0.1291	0.8377
1	rs526695	4556909	T	0.09141	0.08775	C	0.1246	0.7241	1.046
1	rs12567277	4558398	T	0.3888	0.3958	C	0.1574	0.6916	0.971
1	rs618751	4562392	A	0.296	0.3005	G	0.07239	0.7879	0.9789
1	rs164781	4565092	G	0.4379	0.4438	A	0.107	0.7436	0.9764
1	rs3896439	4568530	A	0.04843	0.06629	G	4.465	0.0346	0.7169
1	rs10489133	4573797	T	0.03615	0.04609	C	1.897	0.1684	0.7764
1	rs6668002	4581964	T	0.4386	0.4173	C	1.413	0.2346	1.091
1	rs6674936	4584165	C	0.3643	0.3851	T	1.411	0.2348	0.9149
1	rs875807	4585532	A	0.4325	0.4129	G	1.198	0.2738	1.084
1	rs2269620	4587142	C	0.1999	0.1995	T	0.0006474	0.9797	1.002
1	rs4654576	4587674	A	0.1126	0.1105	C	0.03298	0.8559	1.021
1	rs7527078	4590753	T	0.3834	0.3939	C	0.3588	0.5492	0.9564
1	rs12405615	4594458	T	0.1156	0.1119	C	0.1039	0.7472	1.038
1	rs2071967	4595952	T	0.249	0.2551	C	0.149	0.6995	0.9683
1	rs12122754	4598419	T	0.1719	0.1869	C	1.158	0.2819	0.9032
1	rs10915575	4601118	C	0.2503	0.2427	T	0.2373	0.6261	1.042
1	rs2035453	4604815	T	0.3513	0.3654	C	0.6544	0.4186	0.9407
1	rs4654454	4608022	C	0.06224	0.06439	T	0.05924	0.8077	0.9644
1	rs10915577	4610346	A	0.442	0.4571	G	0.697	0.4038	0.941
1	rs1483198	4617251	G	0.2101	0.2178	A	0.2688	0.6041	0.9552
1	rs12408160	4622906	T	0.2377	0.2355	C	0.02086	0.8852	1.012
1	rs12083131	4623678	A	0.206	0.2027	G	0.05261	0.8186	1.021
1	rs17421247	4624817	T	0.2729	0.2677	C	0.1034	0.7478	1.027
1	rs11588149	4625356	T	0.0498	0.05492	C	0.4029	0.5256	0.9017
1	rs12567266	4626314	T	0.2305	0.2393	C	0.3246	0.5689	0.9524
1	rs6658098	4626946	T	0.4454	0.4381	C	0.1645	0.6851	1.03
1	rs12141394	4630977	G	0.2801	0.291	A	0.4495	0.5026	0.9476
1	rs4144452	4631448	A	0.2101	0.2191	G	0.3633	0.5467	0.9482
1	rs11587129	4631788	A	0.2722	0.2645	G	0.227	0.6338	1.04
1	rs1564667	4632333	G	0.3588	0.3807	A	1.564	0.2111	0.9104
1	rs16839450	4637391	T	0.2404	0.1995	C	7.452	0.006335	1.27
1	rs2071989	4637465	T	0.04297	0.04545	C	0.1107	0.7393	0.943
1	rs2071990	4637918	T	0.04303	0.04545	C	0.1054	0.7454	0.9443
1	rs2071995	4638538	T	0.06889	0.07071	C	0.03849	0.8445	0.9725
1	rs763238	4643564	T	0.2469	0.2557	C	0.3098	0.5778	0.9545
1	rs17344940	4644066	T	0.1719	0.173	G	0.006263	0.9369	0.9924
1	rs12747700	4647597	A	0.3151	0.3302	G	0.787	0.375	0.9335
1	rs242052	4650890	G	0.2111	0.2058	A	0.1275	0.721	1.032
1	rs7525374	4653917	A	0.4801	0.4753	G	0.0707	0.7903	1.02
1	rs7518469	4656136	T	0.06849	0.07332	G	0.2687	0.6042	0.9293
1	rs6681520	4663261	T	0.4768	0.5019	C	1.917	0.1661	0.9045
1	rs4654593	4669685	T	0.1037	0.1263	G	3.802	0.05119	0.8005
1	rs242058	4674298	T	0.2408	0.2235	C	1.281	0.2578	1.102
1	rs3820251	4681011	T	0.1276	0.1307	C	0.06605	0.7972	0.9726
1	rs3820252	4684416	T	0.03752	0.0493	C	2.533	0.1115	0.7516
1	rs3820253	4684744	A	0.04911	0.05177	G	0.1119	0.738	0.9461
1	rs242044	4686979	G	0.457	0.4678	A	0.3593	0.5489	0.9573
1	rs242050	4689039	A	0.1664	0.1641	G	0.02914	0.8644	1.017
1	rs446529	4695274	T	0.3181	0.3394	C	1.574	0.2097	0.9076
1	rs3753702	4699060	T	0.1426	0.1364	C	0.2441	0.6212	1.053
1	rs4654598	4704202	A	0.1705	0.1818	G	0.6675	0.4139	0.9252
1	rs364642	4710412	C	0.2005	0.2067	T	0.1768	0.6741	0.9628
1	rs380239	4712975	G	0.487	0.4621	A	1.896	0.1685	1.105
1	rs428001	4714260	A	0.3834	0.3687	G	0.6985	0.4033	1.065
1	rs12119789	4723352	A	0.3793	0.3895	G	0.3384	0.5607	0.9576
1	rs12066439	4724171	T	0.2285	0.2557	C	3.058	0.08032	0.8623
1	rs424723	4724602	T	0.3874	0.3807	C	0.1474	0.701	1.029
1	rs2743979	4725012	A	0.3895	0.3807	G	0.2498	0.6172	1.038
1	rs423285	4730936	C	0.2353	0.2279	T	0.2363	0.6269	1.043
1	rs396112	4731180	G	0.3641	0.3481	A	0.8455	0.3578	1.072
1	rs3766977	4733358	T	0.1303	0.1212	G	0.571	0.4499	1.086
1	rs399377	4735235	T	0.2149	0.2165	C	0.01255	0.9108	0.9902
1	rs414909	4738101	T	0.3097	0.3024	C	0.1904	0.6626	1.035
1	rs9426506	4744236	T	0.3893	0.3734	C	0.8172	0.366	1.07
1	rs11805709	4747454	T	0.2237	0.2481	C	2.505	0.1135	0.8735
1	rs2235443	4751163	G	0.05935	0.06692	A	0.7368	0.3907	0.8797
1	rs2411894	4752767	T	0.2885	0.3213	C	3.86	0.04946	0.8565
1	rs4654607	4761020	C	0.4254	0.3832	T	5.635	0.0176	1.192
1	rs10799262	4772431	G	0.1801	0.1582	A	2.589	0.1076	1.168
1	rs10915612	4772916	A	0.1255	0.1168	G	0.5442	0.4607	1.085
1	rs10915613	4774365	G	0.1835	0.1669	A	1.456	0.2276	1.122
1	rs1120120	4778731	C	0.1113	0.1042	T	0.4075	0.5232	1.077
1	rs12122126	4781127	T	0.206	0.1761	C	4.404	0.03585	1.214
1	rs10915621	4785546	C	0.03956	0.0322	T	1.199	0.2735	1.238
1	rs12026226	4787770	A	0.09209	0.08586	C	0.3649	0.5458	1.08
1	rs2181699	4787872	T	0.3798	0.4191	G	4.894	0.02694	0.8488
1	rs2025378	4791596	T	0.3083	0.3598	C	9.073	0.002595	0.793
1	rs7527319	4801597	C	0.3663	0.3624	A	0.05076	0.8218	1.017
1	rs6683849	4808761	A	0.3909	0.3857	G	0.08427	0.7716	1.022
1	rs6426440	4814770	C	0.3902	0.3876	A	0.02085	0.8852	1.011
1	rs10915644	4827658	C	0.4209	0.4167	T	0.05535	0.814	1.017
1	rs1886112	4830041	T	0.3568	0.3567	C	1.241e-05	0.9972	1
1	rs1544062	4851649	A	0.1664	0.1597	C	0.2518	0.6158	1.05
1	rs4654619	4852515	C	0.4147	0.4242	A	0.2826	0.595	0.9617
1	rs6664880	4852648	G	0.2469	0.2645	A	1.237	0.2661	0.9117
1	rs4654465	4854635	A	0.2517	0.2519	C	0.0001438	0.9904	0.999
1	rs6426446	4855722	C	0.4864	0.4817	T	0.06636	0.7967	1.019
1	rs2031246	4859646	A	0.4202	0.4185	G	0.009389	0.9228	1.007
1	rs1998542	4860771	G	0.1637	0.1679	A	0.09791	0.7543	0.97
1	rs1980722	4863865	C	0.347	0.3361	T	0.3999	0.5271	1.05
1	rs17345545	4865012	C	0.2401	0.2462	A	0.154	0.6947	0.9674
1	rs4654468	4865491	C	0.3254	0.3378	T	0.5261	0.4683	0.9457
1	rs10753392	4869610	G	0.3274	0.3245	A	0.02968	0.8632	1.013
1	rs10753394	4869802	C	0.3308	0.3264	T	0.06814	0.7941	1.02
1	rs11805753	4872967	T	0.1378	0.1347	C	0.05993	0.8066	1.026
1	rs10915668	4873161	T	0.4045	0.4072	C	0.02293	0.8796	0.9889
1	rs10915670	4875277	A	0.09277	0.101	G	0.59	0.4424	0.9101
1	rs12035499	4880552	A	0.1808	0.1881	G	0.2746	0.6003	0.9522
1	rs11585268	4880967	T	0.04093	0.04482	C	0.2811	0.596	0.9094
1	rs942245	4881363	G	0.4631	0.4798	A	0.8512	0.3562	0.9351
1	rs2898850	4881467	T	0.1532	0.1517	C	0.01338	0.9079	1.012
1	rs4141867	4883658	C	0.4638	0.4792	T	0.717	0.3971	0.9404
1	rs6702564	4883885	A	0.1801	0.1888	G	0.3812	0.537	0.9439
1	rs2093763	4884997	A	0.1016	0.09975	G	0.03003	0.8624	1.021
1	rs6666453	4887284	G	0.1719	0.1751	T	0.05427	0.8158	0.9779
1	rs11584727	4888122	A	0.2616	0.2683	G	0.1732	0.6773	0.9664
1	rs10799275	4888166	C	0.2623	0.2683	T	0.1411	0.7072	0.9696
1	rs2898853	4892064	C	0.3213	0.3018	T	1.353	0.2448	1.095
1	rs12409253	4894312	A	0.1426	0.1629	G	2.423	0.1196	0.8545
1	rs10915683	4896045	G	0.4693	0.4672	A	0.01391	0.9061	1.009
1	rs4654470	4896086	G	0.1937	0.2064	A	0.7684	0.3807	0.9236
1	rs12040043	4896632	A	0.193	0.214	G	2.063	0.1509	0.8786
1	rs9426467	4897223	G	0.2067	0.1944	A	0.7121	0.3988	1.079
1	rs4654471	4899946	C	0.3936	0.409	T	0.7497	0.3866	0.938
1	rs10915295	4901348	G	0.2701	0.2891	T	1.366	0.2425	0.9099
1	rs12042532	4901913	G	0.1016	0.1004	T	0.01328	0.9083	1.014
1	rs7555212	4902227	C	0.3711	0.3586	T	0.5128	0.4739	1.055
1	rs6669905	4902573	T	0.4482	0.4337	C	0.6446	0.422	1.06
1	rs9286971	4903364	G	0.4488	0.4356	A	0.5407	0.4621	1.055
1	rs10915297	4910002	C	0.4705	0.4804	T	0.298	0.5852	0.9611
1	rs7522655	4911898	C	0.3431	0.3346	T	0.2464	0.6196	1.039
1	rs12410485	4912215	C	0.07367	0.06944	T	0.2048	0.6509	1.066
1	rs6692780	4914443	T	0.3411	0.334	C	0.1717	0.6786	1.032
1	rs12126932	4919413	T	0.08607	0.09217	C	0.349	0.5547	0.9275
1	rs10799145	4921060	T	0.4741	0.4823	G	0.2074	0.6488	0.9675
1	rs12754637	4923181	A	0.1774	0.1824	G	0.134	0.7144	0.966
1	rs6702660	4923290	A	0.2954	0.3005	G	0.09628	0.7563	0.9757
1	rs3101219	4924920	C	0.04025	0.03535	T	0.5022	0.4785	1.144
1	rs6426375	4927339	A	0.2176	0.2203	C	0.03316	0.8555	0.9842
1	rs10799149	4931239	A	0.4611	0.4362	G	1.906	0.1674	1.106
1	rs6665175	4935797	T	0.2012	0.1838	C	1.491	0.2221	1.119
1	rs12757902	4936094	A	0.163	0.1648	G	0.0169	0.8966	0.9874
1	rs6666330	4937672	G	0.1767	0.1635	A	0.9354	0.3335	1.098
1	rs6657381	4938953	T	0.296	0.2942	C	0.01255	0.9108	1.009
1	rs1563791	4943594	C	0.1797	0.1915	A	0.7019	0.4021	0.9247
1	rs7365286	4947023	T	0.3683	0.3643	C	0.05465	0.8152	1.018
1	rs10737392	4948794	A	0.02865	0.0303	C	0.0727	0.7874	0.9438
1	rs12725971	4951092	G	0.294	0.2689	A	2.366	0.124	1.132
1	rs6683624	4951570	T	0.1694	0.188	C	1.784	0.1817	0.881
1	rs12116428	4954210	T	0.06958	0.06439	C	0.3277	0.567	1.087
1	rs1380469	4961077	T	0.4904	0.4905	C	2.641e-05	0.9959	0.9996
1	rs1380470	4965577	A	0.3711	0.3662	G	0.07907	0.7786	1.021
1	rs9662885	4966065	T	0.1364	0.142	G	0.2005	0.6543	0.9542
1	rs10915310	4968070	G	0.3299	0.3078	A	1.708	0.1913	1.107
1	rs10915311	4968815	C	0.4555	0.4588	A	0.03161	0.8589	0.9871
1	rs12047764	4977412	C	0.2851	0.2715	T	0.7083	0.4	1.07
1	rs10915315	4978209	G	0.2688	0.2981	A	3.22	0.07275	0.8654
1	rs2334259	4981880	G	0.2326	0.2159	A	1.221	0.2691	1.101
1	rs1459765	4987922	T	0.1944	0.1982	C	0.07061	0.7905	0.976
1	rs2169089	4988477	A	0.2115	0.2317	G	1.805	0.1792	0.8893
1	rs720318	4988854	A	0.1126	0.1174	G	0.1775	0.6735	0.9532
1	rs9439507	4990857	G	0.4228	0.4183	A	0.0649	0.7989	1.019
1	rs1459761	5000551	G	0.306	0.2958	A	0.3749	0.5403	1.05
1	rs4949162	5000743	G	0.2278	0.2285	A	0.002146	0.9631	0.996
1	rs1459760	5003897	G	0.4127	0.4066	A	0.118	0.7312	1.026
1	rs10799157	5013771	A	0.1869	0.1723	C	1.096	0.2952	1.104
1	rs10915329	5013962	T	0.4011	0.3984	C	0.0237	0.8777	1.011
1	rs10915330	5017275	G	0.2432	0.2468	A	0.05551	0.8137	0.9803
1	rs1563792	5024719	G	0.2742	0.2832	A	0.3045	0.5811	0.9564
1	rs11590026	5040086	A	0.2196	0.2014	G	1.529	0.2163	1.116
1	rs3128689	5041500	C	0.2692	0.2769	A	0.2297	0.6318	0.9617
1	rs6680801	5044926	A	0.1739	0.1498	G	3.274	0.0704	1.195
1	rs2290849	5051105	T	0.322	0.3213	C	0.001368	0.9705	1.003
1	rs3101225	5056105	C	0.1044	0.1048	A	0.00152	0.9689	0.9954
1	rs2242157	5060522	T	0.4809	0.4956	G	0.6558	0.4181	0.943
1	rs1459766	5060591	T	0.236	0.2374	G	0.007764	0.9298	0.9925
1	rs2169090	5064284	C	0.4809	0.4956	T	0.6558	0.4181	0.943
1	rs10733013	5068523	T	0.4345	0.4388	C	0.05582	0.8132	0.9829
1	rs2722784	5069164	C	0.281	0.2973	A	0.9848	0.321	0.9237
1	rs7513590	5070572	G	0.1255	0.1067	A	2.635	0.1045	1.202
1	rs10737396	5081475	T	0.25	0.2639	C	0.7682	0.3808	0.9298
1	rs2722793	5083937	G	0.2435	0.2557	T	0.6009	0.4382	0.9371
1	rs6674378	5086107	G	0.1593	0.1578	T	0.01246	0.9111	1.011
1	rs17374719	5089502	G	0.1405	0.142	A	0.01463	0.9037	0.9875
1	rs16840020	5094064	T	0.3574	0.3365	C	1.475	0.2246	1.097
1	rs12409689	5095111	C	0.1255	0.1029	T	3.859	0.04947	1.251
1	rs10492925	5095231	C	0.2285	0.2311	T	0.02792	0.8673	0.9857
1	rs9439506	5096599	G	0.3915	0.399	A	0.1767	0.6742	0.9693
1	rs12743573	5104024	A	0.09482	0.08144	G	1.7	0.1923	1.181
1	rs12121369	5109984	A	0.4071	0.4097	C	0.02159	0.8832	0.9892
1	rs10753353	5110994	T	0.2462	0.2607	C	0.8434	0.3584	0.9263
1	rs10799174	5117504	A	0.3431	0.3289	G	0.688	0.4068	1.066
1	rs9439511	5118461	T	0.3836	0.3971	C	0.5847	0.4445	0.9447
1	rs4512698	5125012	A	0.1221	0.1136	G	0.5253	0.4686	1.085
1	rs12026977	5131030	C	0.06276	0.06692	T	0.2174	0.641	0.9336
1	rs9286977	5133144	A	0.1779	0.2003	C	2.46	0.1168	0.8641
1	rs6698702	5135970	T	0.07981	0.07702	C	0.08199	0.7746	1.039
1	rs7547229	5140071	T	0.4332	0.4148	C	1.053	0.3048	1.078
1	rs4641339	5143708	A	0.06276	0.06503	G	0.06552	0.798	0.9628
1	rs17366838	5146486	T	0.1821	0.1761	G	0.186	0.6663	1.042
1	rs6669501	5146701	T	0.249	0.2367	C	0.6202	0.431	1.069
1	rs10492930	5146942	G	0.2531	0.2386	A	0.8561	0.3548	1.081
1	rs10492931	5147215	A	0.4332	0.4141	G	1.127	0.2884	1.081
1	rs17375504	5151429	T	0.1821	0.1761	G	0.186	0.6663	1.042
1	rs7536712	5153524	T	0.4734	0.4918	C	1.032	0.3097	0.929
1	rs7528871	5158955	A	0.2756	0.2746	C	0.003508	0.9528	1.005
1	rs2679218	5162761	C	0.3632	0.3445	T	1.163	0.2809	1.085
1	rs10915379	5169100	G	0.4754	0.4792	A	0.04304	0.8356	0.9851
1	rs12140099	5170137	G	0.3308	0.3428	A	0.4883	0.4847	0.9478
1	rs2883104	5177299	T	0.06753	0.07386	C	0.464	0.4957	0.9081
1	rs16840183	5180362	G	0.05252	0.05057	T	0.05952	0.8073	1.041
1	rs7549461	5180977	A	0.3288	0.3415	C	0.5556	0.456	0.9444
1	rs938962	5183802	T	0.4106	0.428	C	0.9453	0.3309	0.9311
1	rs12067876	5185143	A	0.0648	0.05745	G	0.7188	0.3965	1.137
1	rs4259664	5186968	G	0.2094	0.2109	T	0.00958	0.922	0.9913
1	rs677735	5195036	A	0.1126	0.1067	G	0.268	0.6047	1.062
1	rs2353169	5196704	C	0.4632	0.447	T	0.8054	0.3695	1.067
1	rs473104	5197705	A	0.2046	0.2115	G	0.2168	0.6415	0.9593
1	rs12026938	5198350	A	0.05593	0.06376	G	0.8272	0.3631	0.87
1	rs551536	5198919	T	0.1685	0.1711	C	0.03651	0.8485	0.9817
1	rs480807	5203231	G	0.1849	0.1982	A	0.8787	0.3486	0.9172
1	rs673451	5205224	T	0.1856	0.1968	G	0.617	0.4322	0.93
1	rs12125074	5206700	G	0.1072	0.1131	A	0.2704	0.6031	0.9415
1	rs521430	5206936	T	0.3984	0.4128	C	0.6548	0.4184	0.942
1	rs640254	5208405	G	0.3919	0.4109	A	1.134	0.2868	0.9242
1	rs7534404	5209115	A	0.2999	0.3059	G	0.133	0.7153	0.9716
1	rs12135834	5209527	T	0.498	0.4747	C	1.641	0.2001	1.097
1	rs4465222	5210118	T	0.1083	0.1103	C	0.03074	0.8608	0.9798
1	rs4475768	5212025	G	0.04911	0.05492	T	0.5203	0.4707	0.8887
1	rs670971	5212168	A	0.2637	0.2563	G	0.2136	0.644	1.039
1	rs494046	5212226	T	0.3128	0.3105	C	0.01909	0.8901	1.011
1	rs6703948	5213305	A	0.1869	0.1686	C	1.756	0.1852	1.134
1	rs12091281	5214597	T	0.02933	0.0303	C	0.02483	0.8748	0.967
1	rs632798	5220394	A	0.2449	0.2494	G	0.08228	0.7742	0.9762
1	rs630153	5220999	A	0.3315	0.3359	G	0.06462	0.7993	0.9807
1	rs499416	5224091	T	0.3056	0.3131	C	0.2024	0.6528	0.9653
1	rs11808981	5233200	C	0.06207	0.06187	T	0.0005504	0.9813	1.004
1	rs11800907	5233244	T	0.06276	0.06376	C	0.01302	0.9092	0.9832
1	rs12747870	5234751	T	0.08868	0.07702	C	1.365	0.2427	1.166
1	rs4847576	5235459	C	0.06276	0.06376	T	0.01302	0.9092	0.9832
1	rs490606	5237704	A	0.2285	0.2229	G	0.1396	0.7087	1.033
1	rs10492935	5241092	G	0.08799	0.07765	A	1.075	0.2999	1.146
1	rs17423547	5241324	C	0.3233	0.3081	T	0.8198	0.3652	1.073
1	rs604664	5242892	T	0.3847	0.4053	C	1.349	0.2454	0.9175
1	rs10915403	5243416	A	0.06276	0.06313	G	0.00182	0.966	0.9937
1	rs557477	5246334	G	0.3731	0.3725	T	0.001373	0.9704	1.003
1	rs10915406	5249476	A	0.234	0.2374	G	0.04896	0.8249	0.9813
1	rs10753360	5253754	T	0.4714	0.4577	C	0.5702	0.4502	1.056
1	rs932789	5254224	G	0.472	0.4577	A	0.6248	0.4293	1.059
1	rs912988	5254704	T	0.397	0.3807	C	0.8532	0.3556	1.071
1	rs912991	5258244	G	0.4625	0.423	A	4.817	0.02818	1.174
1	rs11579000	5262205	G	0.1105	0.1067	A	0.1144	0.7352	1.04
1	rs12040942	5271019	C	0.4304	0.4653	A	3.739	0.05314	0.8685
1	rs2148210	5278276	G	0.4256	0.4104	A	0.7322	0.3922	1.065
1	rs4847569	5279484	T	0.4263	0.4078	C	1.072	0.3004	1.079
1	rs1570964	5284018	A	0.4311	0.4508	G	1.193	0.2748	0.9234
1	rs11576325	5290332	T	0.08595	0.06944	C	2.905	0.08832	1.26
1	rs9439570	5295270	T	0.4011	0.3807	C	1.332	0.2484	1.09
1	rs1326005	5303445	A	0.3834	0.4091	G	2.107	0.1466	0.898
1	rs12738923	5315744	T	0.1123	0.1319	C	2.719	0.09917	0.8325
1	rs7525683	5321657	G	0.05457	0.04672	A	0.9794	0.3224	1.178
1	rs6681674	5324234	C	0.05252	0.06629	T	2.571	0.1089	0.7808
1	rs11583605	5324969	A	0.05457	0.04609	C	1.15	0.2835	1.195
1	rs11801594	5325970	T	0.4004	0.3662	C	3.78	0.05186	1.156
1	rs7418357	5394104	A	0.2892	0.2753	G	0.7339	0.3916	1.071
1	rs3924260	5402448	C	0.4016	0.3824	A	1.178	0.2778	1.084
1	rs11260657	5404973	A	0.1296	0.1339	G	0.1215	0.7274	0.9633
1	rs3922826	5407764	G	0.1705	0.1679	T	0.03669	0.8481	1.019
1	rs12735700	5412454	T	0.2374	0.2494	G	0.5938	0.4409	0.937
1	rs7415936	5414088	A	0.2326	0.2431	G	0.4584	0.4984	0.944
1	rs10907211	5414630	A	0.2042	0.202	C	0.02306	0.8793	1.014
1	rs10907214	5427140	A	0.3124	0.2942	G	1.197	0.2739	1.09
1	rs7513309	5434580	C	0.2408	0.2595	T	1.415	0.2343	0.9052
1	rs11260694	5436781	T	0.3997	0.4198	C	1.271	0.2596	0.9203
1	rs11260696	5444641	C	0.1011	0.1061	T	0.202	0.6531	0.9479
1	rs7536506	5451104	G	0.4461	0.4545	A	0.2188	0.64	0.9665
1	rs7414864	5456913	T	0.07367	0.06755	G	0.4351	0.5095	1.098
1	rs2012852	5463792	C	0.3559	0.3361	A	1.317	0.2511	1.091
1	rs10796404	5465256	A	0.2005	0.2052	G	0.1009	0.7507	0.9718
1	rs17345621	5467983	G	0.1589	0.1591	T	0.0001368	0.9907	0.9988
1	rs9729637	5468039	T	0.06412	0.07513	G	1.42	0.2334	0.8435
1	rs9786944	5471099	A	0.06276	0.07449	G	1.637	0.2008	0.8319
1	rs12120052	5473820	A	0.1889	0.178	G	0.6064	0.4361	1.076
1	rs10907219	5476057	T	0.2135	0.1944	C	1.706	0.1915	1.125
1	rs2071956	5478006	C	0.3076	0.2923	T	0.8539	0.3555	1.076
1	rs2071959	5478654	A	0.2138	0.1944	G	1.757	0.1851	1.127
1	rs1573738	5483816	C	0.3049	0.2929	T	0.5218	0.4701	1.059
1	rs9661310	5483999	A	0.09141	0.09785	G	0.3691	0.5435	0.9275
1	rs916374	5487704	G	0.1112	0.1029	A	0.5472	0.4595	1.091
1	rs12027231	5488881	A	0.09141	0.1004	G	0.706	0.4008	0.9016
1	rs12128558	5492078	A	0.1085	0.1023	C	0.3094	0.5781	1.068
1	rs9729649	5494891	A	0.1821	0.178	G	0.08662	0.7685	1.028
1	rs10796400	5502779	G	0.2312	0.2386	A	0.2315	0.6304	0.9597
1	rs10737109	5515009	G	0.1371	0.1414	A	0.1177	0.7315	0.9647
1	rs2153900	5517324	A	0.1958	0.1995	G	0.06657	0.7964	0.9768
1	rs7515958	5526437	G	0.1794	0.1881	A	0.3867	0.534	0.9434
1	rs1935762	5539417	G	0.08936	0.09154	A	0.04403	0.8338	0.9738
1	rs11803192	5546270	C	0.08868	0.09102	T	0.05125	0.8209	0.9717
1	rs6687987	5547116	C	0.1364	0.1553	T	2.173	0.1404	0.8592
1	rs6679096	5548075	C	0.08868	0.09028	A	0.02395	0.877	0.9805
1	rs6673119	5548153	C	0.08799	0.08976	T	0.02927	0.8642	0.9784
1	rs4845835	5550499	A	0.4495	0.4135	C	4.027	0.04479	1.158
1	rs7522344	5557903	C	0.4059	0.4437	A	4.465	0.03459	0.8563
1	rs1775403	5559319	G	0.4454	0.3958	A	7.69	0.005554	1.226
1	rs1775421	5564169	T	0.09618	0.1023	G	0.3159	0.5741	0.9341
1	rs1818038	5565098	A	0.3537	0.3717	G	1.055	0.3045	0.9252
1	rs10907200	5568589	T	0.4161	0.4198	C	0.04342	0.8349	0.9848
1	rs1775416	5568851	A	0.4714	0.4779	G	0.1311	0.7173	0.9741
1	rs4845807	5576131	A	0.4168	0.4192	G	0.0182	0.8927	0.9901
1	rs10907201	5580854	G	0.3765	0.3624	A	0.6556	0.4181	1.063
1	rs12139270	5581006	A	0.07844	0.07449	G	0.1683	0.6816	1.058
1	rs950601	5582174	T	0.3015	0.2879	G	0.6801	0.4096	1.068
1	rs707582	5594373	G	0.4591	0.4691	A	0.3057	0.5803	0.9606
1	rs770718	5597021	T	0.2715	0.2765	C	0.09674	0.7558	0.975
1	rs11260662	5597631	T	0.1869	0.1673	G	2.011	0.1561	1.144
1	rs1775395	5600362	T	0.2162	0.196	C	1.915	0.1664	1.132
1	rs9439603	5602028	G	0.4652	0.4552	A	0.3086	0.5785	1.041
1	rs9439587	5602395	A	0.2456	0.2633	G	1.255	0.2626	0.9109
1	rs10157819	5603159	G	0.2128	0.1995	A	0.8273	0.3631	1.085
1	rs9439605	5603395	A	0.2394	0.2279	G	0.5649	0.4523	1.066
1	rs12143743	5606094	T	0.1557	0.1477	G	0.3796	0.5378	1.064
1	rs945322	5606888	C	0.05457	0.0625	A	0.8666	0.3519	0.8658
1	rs12145625	5607375	A	0.2384	0.233	G	0.1231	0.7257	1.03
1	rs4845793	5609502	A	0.2442	0.2311	G	0.7263	0.3941	1.075
1	rs17028422	5614374	G	0.03899	0.04545	T	0.784	0.3759	0.852
1	rs1855786	5615315	C	0.2131	0.2071	T	0.1675	0.6823	1.037
1	rs12119911	5616797	A	0.1717	0.1612	G	0.6038	0.4371	1.079
1	rs17426695	5619012	A	0.03615	0.03788	G	0.06357	0.8009	0.9527
1	rs6670965	5619264	A	0.47	0.4773	G	0.1621	0.6872	0.9712
1	rs6690868	5623910	C	0.1733	0.1629	T	0.5875	0.4434	1.077
1	rs17028491	5626139	A	0.249	0.2532	G	0.07072	0.7903	0.978
1	rs971816	5629678	A	0.4945	0.4968	C	0.01612	0.899	0.9908
1	rs971814	5629749	A	0.461	0.4608	G	0.0001263	0.991	1.001
1	rs1499395	5630525	A	0.4359	0.4267	G	0.2629	0.6082	1.038
1	rs709184	5632420	A	0.1571	0.1367	G	2.528	0.1119	1.177
1	rs707590	5635418	A	0.4637	0.4975	G	3.459	0.06293	0.8736
1	rs1763321	5640535	T	0.3581	0.3561	C	0.01403	0.9057	1.009
1	rs1763323	5641336	T	0.3561	0.353	G	0.03139	0.8594	1.014
1	rs770720	5645852	T	0.2469	0.2525	C	0.1272	0.7214	0.9706
1	rs707580	5647527	C	0.2619	0.2614	T	0.001297	0.9713	1.003
1	rs771071	5655060	A	0.1011	0.0947	G	0.3528	0.5525	1.075
1	rs1081454	5656600	G	0.1112	0.101	T	0.8328	0.3615	1.113
1	rs707593	5659269	A	0.3663	0.3479	G	1.129	0.2879	1.084
1	rs770701	5666096	G	0.1337	0.1256	A	0.4394	0.5074	1.074
1	rs770702	5667508	C	0.3254	0.3188	T	0.1502	0.6984	1.031
1	rs10492949	5667550	C	0.05935	0.05303	A	0.5737	0.4488	1.127
1	rs770706	5669960	G	0.3956	0.3883	A	0.1739	0.6767	1.031
1	rs1278832	5671198	C	0.4018	0.3939	T	0.1951	0.6587	1.033
1	rs709188	5671670	A	0.3055	0.2937	G	0.5045	0.4775	1.058
1	rs7521197	5681359	C	0.06821	0.06818	T	1.152e-05	0.9973	1
1	rs770713	5683616	A	0.1194	0.113	G	0.3009	0.5833	1.064
1	rs796396	5687466	G	0.1521	0.1458	A	0.2371	0.6263	1.051
1	rs770693	5687940	C	0.5014	0.4968	T	0.06225	0.803	1.018
1	rs873982	5692852	C	0.2995	0.3087	A	0.3083	0.5788	0.9572
1	rs904534	5700044	T	0.4196	0.426	C	0.1272	0.7213	0.9741
1	rs904532	5700507	A	0.5034	0.483	G	1.275	0.2589	1.085
1	rs2842262	5708159	T	0.4884	0.4583	C	2.757	0.09682	1.128
1	rs2842258	5713085	G	0.3329	0.3251	A	0.2073	0.6489	1.036
1	rs2842256	5717165	C	0.4699	0.4451	T	1.896	0.1685	1.105
1	rs2133496	5723491	A	0.3179	0.2999	G	1.156	0.2823	1.088
1	rs4433399	5733711	A	0.1439	0.1635	C	2.239	0.1345	0.8601
1	rs17429690	5736722	A	0.1016	0.1111	G	0.7178	0.3969	0.9051
1	rs12064304	5745956	T	0.0266	0.04104	C	4.815	0.02821	0.6387
1	rs12076190	5751626	C	0.1351	0.1591	T	3.495	0.06154	0.8254
1	rs4129514	5754188	A	0.1562	0.173	G	1.555	0.2124	0.8851
1	rs9308476	5803053	C	0.2787	0.2999	A	1.659	0.1977	0.9021
1	rs1698976	5823382	T	0.3858	0.3838	C	0.01202	0.9127	1.008
1	rs11590577	5824610	A	0.251	0.2243	G	2.989	0.08383	1.159
1	rs525289	5825820	C	0.2326	0.2348	T	0.02227	0.8814	0.9873
1	rs1624858	5827305	C	0.3251	0.342	T	0.969	0.3249	0.9271
1	rs1765719	5828516	G	0.3404	0.3643	T	1.902	0.1678	0.9006
1	rs506776	5828924	T	0.2306	0.2348	C	0.07843	0.7794	0.9763
1	rs548726	5836208	T	0.2844	0.2904	C	0.1319	0.7165	0.9713
1	rs11121600	5843629	A	0.2237	0.233	C	0.3668	0.5447	0.949
1	rs12133533	5845421	A	0.1794	0.1818	C	0.03008	0.8623	0.9838
1	rs11121648	5846375	T	0.4147	0.4129	G	0.0108	0.9172	1.008
1	rs1287635	5847333	C	0.4055	0.4247	T	1.152	0.2831	0.9239
1	rs1287634	5847958	A	0.4063	0.4211	G	0.6858	0.4076	0.9408
1	rs489933	5848388	T	0.4072	0.4223	C	0.7167	0.3972	0.9396
1	rs12737596	5848542	C	0.04434	0.05114	T	0.772	0.3796	0.8609
1	rs868162	5856823	T	0.3588	0.375	C	0.8599	0.3538	0.9326
1	rs11586334	5880996	C	0.1651	0.1742	T	0.4538	0.5005	0.937
1	rs11122125	5887766	G	0.4093	0.4154	A	0.1179	0.7313	0.975
1	rs6694744	5894042	A	0.08936	0.08712	G	0.0474	0.8276	1.028
1	rs7549324	5904631	A	0.41	0.4135	G	0.03964	0.8422	0.9854
1	rs7535806	5905701	A	0.1637	0.1749	G	0.6739	0.4117	0.9237
1	rs2062784	5922716	C	0.2231	0.196	T	3.381	0.06596	1.178
1	rs10492950	5929159	T	0.01978	0.02525	C	1.031	0.31	0.779
1	rs551207	5930033	C	0.1214	0.1313	T	0.6743	0.4116	0.9142
1	rs7555293	5937031	C	0.1774	0.189	T	0.6893	0.4064	0.9251
1	rs2011197	5942458	C	0.1828	0.1831	T	0.0003725	0.9846	0.9982
1	rs875574	5949754	C	0.3486	0.3617	A	0.5769	0.4475	0.9441
1	rs2047811	5954440	T	0.1814	0.1831	G	0.01365	0.907	0.9891
1	rs11588889	5954531	C	0.3506	0.363	A	0.5092	0.4755	0.9474
1	rs10779685	5961841	T	0.1828	0.1823	C	0.001442	0.9697	1.004
1	rs806104	5965521	G	0.3506	0.3636	A	0.5622	0.4534	0.9449
1	rs11120961	5966396	A	0.166	0.1787	G	0.8564	0.3547	0.9149
1	rs806111	5976217	G	0.3315	0.3504	T	1.205	0.2723	0.9195
1	rs531099	5986242	G	0.4809	0.4931	A	0.4503	0.5022	0.9525
1	rs546526	5993457	T	0.4284	0.4426	C	0.6221	0.4303	0.944
1	rs1295107	6001979	A	0.3799	0.3491	G	3.126	0.07705	1.142
1	rs11121065	6010951	A	0.06958	0.06124	G	0.8682	0.3514	1.146
1	rs1295087	6022900	A	0.2176	0.2399	G	2.143	0.1432	0.8812
1	rs1295085	6030752	A	0.3499	0.3535	G	0.04336	0.8351	0.9843
1	rs756096	6030964	A	0.2135	0.19	C	2.611	0.1061	1.157
1	rs3789553	6039758	G	0.264	0.2374	A	2.874	0.09002	1.152
1	rs6679367	6052422	T	0.2476	0.2241	C	2.335	0.1265	1.139
1	rs3789541	6063912	A	0.06753	0.05492	G	2.113	0.1461	1.246
1	rs2273042	6071709	A	0.1202	0.09166	G	6.58	0.01032	1.354
1	rs3205229	6081149	A	0.3929	0.4122	G	1.184	0.2766	0.9227
1	rs3810993	6085170	G	0.3547	0.3662	A	0.4333	0.5104	0.9515
1	rs2281303	6092940	T	0.09277	0.1092	C	2.262	0.1326	0.834
1	rs1883767	6098076	A	0.2476	0.221	G	3.019	0.08227	1.16
1	rs2843493	6106679	A	0.4236	0.4249	G	0.005044	0.9434	0.9948
1	rs6703057	6109673	T	0.1241	0.1253	C	0.009519	0.9223	0.9893
1	rs11121299	6116605	T	0.1671	0.1768	C	0.4959	0.4813	0.9345
1	rs2250358	6119456	G	0.3895	0.4261	A	4.23	0.03971	0.8592
1	rs2273032	6124832	A	0.1139	0.1117	G	0.03593	0.8497	1.022
1	rs17436816	6126748	A	0.1262	0.1275	G	0.01218	0.9121	0.9881
1	rs9435102	6126853	G	0.457	0.5139	A	9.868	0.001682	0.796
1	rs1883604	6135457	A	0.06421	0.08018	G	2.885	0.0894	0.7872
1	rs747393	6144562	C	0.1508	0.1629	T	0.846	0.3577	0.9123
1	rs731975	6145088	C	0.1664	0.1717	A	0.1509	0.6977	0.9631
1	rs4908529	6145470	T	0.09072	0.09217	C	0.01923	0.8897	0.9827
1	rs11121407	6156160	C	0.09153	0.1106	A	3.04	0.08125	0.81
1	rs2247392	6180734	T	0.2469	0.2456	C	0.007472	0.9311	1.007
1	rs1064721	6203964	T	0.03547	0.04167	C	0.7859	0.3753	0.8458
1	rs1802353	6207267	T	0.06958	0.08838	C	3.686	0.05486	0.7713
1	rs4908541	6214397	G	0.03342	0.04419	A	2.354	0.1249	0.7479
1	rs6577565	6229842	T	0.2183	0.214	C	0.0818	0.7749	1.025
1	rs4908872	6240656	C	0.281	0.303	T	1.78	0.1822	0.8991
1	rs4908874	6245523	A	0.2892	0.31	G	1.561	0.2115	0.9058
1	rs3789512	6252602	C	0.1603	0.178	T	1.7	0.1923	0.8814
1	rs3789504	6267721	T	0.1537	0.1566	C	0.04804	0.8265	0.9783
1	rs11121611	6289806	G	0.2196	0.2317	T	0.6318	0.4267	0.9334
1	rs4908877	6296061	A	0.08458	0.08144	G	0.09896	0.7531	1.042
1	rs6696861	6302194	G	0.01432	0.01894	A	0.9861	0.3207	0.7528
1	rs7545051	6310371	A	0.01432	0.01896	G	0.9951	0.3185	0.7518
1	rs3789482	6319959	A	0.1698	0.1604	G	0.4986	0.4801	1.071
1	rs4908881	6325607	A	0.09072	0.08586	G	0.224	0.636	1.062
1	rs3827718	6333611	A	0.03956	0.03851	G	0.02253	0.8807	1.028
1	rs7524775	6379059	G	0.09004	0.0846	A	0.2835	0.5944	1.071
1	rs4582826	6384117	C	0.09686	0.09407	T	0.06899	0.7928	1.033
1	rs7529205	6395881	G	0.1385	0.1275	A	0.7923	0.3734	1.1
1	rs4908891	6404210	A	0.1385	0.1294	G	0.5385	0.4631	1.081
1	rs2103673	6416986	T	0.1378	0.137	C	0.00406	0.9492	1.007
1	rs3138158	6442899	T	0.07572	0.0737	C	0.04476	0.8324	1.03
1	rs3138156	6446017	C	0.06148	0.06818	T	0.5634	0.4529	0.8952
1	rs11800462	6447088	C	0.06139	0.06818	T	0.5783	0.447	0.8939
1	rs3007421	6452776	A	0.1137	0.1267	G	1.218	0.2698	0.8839
1	rs2986742	6472963	C	0.1037	0.1054	T	0.02478	0.8749	0.9815
1	rs4908898	6482950	A	0.07445	0.07152	C	0.09679	0.7557	1.044
1	rs737243	6486743	C	0.2108	0.2155	T	0.1033	0.7479	0.9719
1	rs4908554	6490974	T	0.4082	0.3832	C	1.989	0.1585	1.11
1	rs3935435	6494762	A	0.2271	0.2257	G	0.009581	0.922	1.009
1	rs4243829	6500352	T	0.3574	0.3624	C	0.08059	0.7765	0.9788
1	rs7540913	6504464	G	0.1228	0.1263	A	0.08452	0.7713	0.9686
1	rs13513	6508391	C	0.1221	0.1244	T	0.03623	0.849	0.9792
1	rs11122083	6516119	A	0.1098	0.1117	G	0.02848	0.866	0.9807
1	rs6679649	6529195	T	0.1201	0.1225	C	0.04184	0.8379	0.9775
1	rs10746502	6529786	T	0.1207	0.1225	C	0.02153	0.8834	0.9839
1	rs10864625	6536817	A	0.1189	0.1188	G	1.754e-06	0.9989	1
1	rs4908563	6546086	C	0.442	0.4261	T	0.782	0.3765	1.067
1	rs12041318	6555538	C	0.1071	0.1195	T	1.158	0.2819	0.884
1	rs11122100	6560651	C	0.105	0.1263	T	3.34	0.06761	0.8123
1	rs4908932	6562434	T	0.1576	0.1827	G	3.39	0.06559	0.8368
1	rs201171	6573680	A	0.1521	0.1446	G	0.3432	0.558	1.062
1	rs1556036	6574315	T	0.3251	0.3428	C	1.067	0.3016	0.9236
1	rs12028517	6584319	A	0.3499	0.3154	C	4.085	0.04325	1.168
1	rs11583755	6595316	C	0.3527	0.3706	A	1.059	0.3035	0.9253
1	rs2072948	6602435	T	0.3363	0.3542	C	1.076	0.2996	0.9239
1	rs14057	6605827	A	0.3704	0.3359	G	3.979	0.04607	1.163
1	rs742394	6612727	A	0.2988	0.3163	G	1.096	0.2951	0.921
1	rs200447	6624738	T	0.204	0.2247	C	1.952	0.1624	0.8838
1	rs200458	6627222	A	0.09072	0.09091	G	0.0003191	0.9857	0.9977
1	rs12137794	6628531	T	0.08868	0.07702	C	1.365	0.2427	1.166
1	rs7549198	6632197	C	0.3595	0.3306	T	2.812	0.09357	1.136
1	rs17365584	6635359	T	0.02797	0.02336	C	0.6489	0.4205	1.203
1	rs2235564	6635701	T	0.3411	0.3485	C	0.1856	0.6666	0.9677
1	rs200440	6635869	A	0.4311	0.4407	G	0.2825	0.5951	0.9619
1	rs6577584	6637977	G	0.3404	0.3485	T	0.2213	0.638	0.9647
1	rs2281190	6643577	A	0.3452	0.3508	C	0.1076	0.7429	0.9753
1	rs6659873	6646393	G	0.3452	0.3516	T	0.141	0.7073	0.9718
1	rs11122115	6648014	T	0.2087	0.2273	C	1.534	0.2156	0.8969
1	rs200449	6648988	G	0.4359	0.4438	A	0.1945	0.6592	0.9683
1	rs201151	6655011	G	0.4359	0.4438	A	0.1945	0.6592	0.9683
1	rs201166	6662360	A	0.09072	0.09154	G	0.00614	0.9375	0.9902
1	rs12126058	6667296	T	0.3245	0.3135	C	0.418	0.5179	1.052
1	rs200444	6668031	A	0.09072	0.09154	G	0.00614	0.9375	0.9902
1	rs156987	6672700	A	0.2077	0.2273	C	1.719	0.1898	0.891
1	rs156984	6678589	A	0.2101	0.2323	C	2.18	0.1398	0.8789
1	rs3827729	6679021	A	0.3226	0.3087	G	0.6846	0.408	1.067
1	rs429383	6683848	A	0.2108	0.2323	G	2.047	0.1526	0.8825
1	rs278020	6687230	T	0.4645	0.459	C	0.09486	0.7581	1.023
1	rs278021	6687250	T	0.2101	0.2323	C	2.18	0.1398	0.8789
1	rs277671	6694156	A	0.2074	0.2273	C	1.771	0.1832	0.8895
1	rs277672	6694194	G	0.4583	0.4463	T	0.4419	0.5062	1.05
1	rs546126	6699359	C	0.4563	0.4451	T	0.3861	0.5344	1.046
1	rs277678	6704158	T	0.2149	0.2317	C	1.241	0.2653	0.9075
1	rs277679	6706135	T	0.4543	0.4438	C	0.3383	0.5608	1.043
1	rs202577	6706640	A	0.4543	0.4438	G	0.3383	0.5608	1.043
1	rs277681	6707179	C	0.2176	0.2348	A	1.293	0.2555	0.9061
1	rs277682	6708026	T	0.2176	0.2348	C	1.293	0.2555	0.9061
1	rs11590169	6709168	G	0.0839	0.08281	A	0.01195	0.913	1.014
1	rs11122122	6713533	A	0.3881	0.3801	G	0.2102	0.6466	1.035
1	rs447558	6717817	T	0.427	0.4476	C	1.311	0.2522	0.9197
1	rs449250	6720271	G	0.4911	0.5044	A	0.5378	0.4634	0.9482
1	rs277665	6737345	T	0.4502	0.447	C	0.03221	0.8576	1.013
1	rs12069069	6739276	A	0.03138	0.03346	G	0.1051	0.7458	0.9358
1	rs378930	6749054	A	0.3568	0.3492	G	0.1911	0.662	1.034
1	rs11122141	6750877	A	0.1003	0.1016	G	0.01571	0.9003	0.985
1	rs430962	6751195	G	0.4591	0.452	A	0.1527	0.696	1.029
1	rs391674	6754639	A	0.4598	0.4533	G	0.1285	0.72	1.026
1	rs11122146	6760996	C	0.1315	0.1359	T	0.1267	0.7219	0.9627
1	rs10864639	6769350	T	0.08799	0.08712	G	0.00727	0.9321	1.011
1	rs659459	6796519	C	0.2667	0.2683	T	0.009896	0.9208	0.9919
1	rs629196	6800149	A	0.3274	0.3194	G	0.2215	0.6379	1.037
1	rs17029909	6804776	G	0.2316	0.2336	A	0.01754	0.8946	0.9887
1	rs623974	6805573	G	0.1276	0.1199	A	0.4069	0.5236	1.073
1	rs17441375	6808895	C	0.1473	0.1484	A	0.006273	0.9369	0.9919
1	rs811400	6809236	G	0.3347	0.3245	A	0.3587	0.5493	1.047
1	rs12058103	6826186	G	0.2885	0.3021	A	0.6768	0.4107	0.9367
1	rs11582310	6838797	A	0.1086	0.1048	G	0.1159	0.7336	1.041
1	rs17441830	6844165	G	0.1378	0.142	A	0.1145	0.7351	0.9653
1	rs1972306	6846313	C	0.4161	0.4236	T	0.1764	0.6745	0.9696
1	rs11120780	6850339	A	0.3342	0.3239	G	0.3716	0.5421	1.048
1	rs6688732	6852347	A	0.3049	0.3176	G	0.5671	0.4514	0.9427
1	rs7546903	6858859	G	0.3001	0.2992	A	0.002899	0.9571	1.004
1	rs2063313	6858962	G	0.148	0.1484	A	0.000684	0.9791	0.9973
1	rs10492951	6860358	G	0.1248	0.1351	A	0.7095	0.3996	0.9131
1	rs950493	6867391	C	0.1446	0.1525	T	0.3711	0.5424	0.9397
1	rs1876848	6876262	A	0.1576	0.1686	G	0.673	0.412	0.9226
1	rs17030041	6877920	T	0.1003	0.1004	C	9.466e-05	0.9922	0.9988
1	rs17030044	6878782	C	0.05525	0.06755	T	1.991	0.1583	0.8073
1	rs11586867	6894980	C	0.4638	0.4488	T	0.6946	0.4046	1.063
1	rs4908427	6898813	G	0.133	0.129	A	0.1105	0.7396	1.036
1	rs1892261	6899787	A	0.4338	0.4299	C	0.04742	0.8276	1.016
1	rs12751613	6901209	C	0.04843	0.06187	A	2.627	0.1051	0.7718
1	rs12122806	6901210	C	0.09891	0.1176	T	2.738	0.09798	0.8238
1	rs867389	6907656	G	0.4379	0.3813	A	10.1	0.001484	1.264
1	rs6577395	6914512	C	0.5041	0.4564	T	6.928	0.008488	1.211
1	rs12043429	6917805	T	0.1801	0.154	C	3.719	0.05378	1.206
1	rs7554752	6937031	A	0.3974	0.4027	G	0.08739	0.7675	0.9783
1	rs884736	6937692	T	0.4523	0.4198	C	3.257	0.07113	1.141
1	rs12726405	6938220	T	0.09482	0.1117	C	2.349	0.1254	0.8327
1	rs7539029	6938696	T	0.4413	0.4577	C	0.8239	0.364	0.936
1	rs12033659	6952401	T	0.3247	0.3289	C	0.06165	0.8039	0.981
1	rs4518923	6959389	G	0.3356	0.3504	A	0.7369	0.3906	0.9365
1	rs6698901	6963762	G	0.5095	0.4848	A	1.86	0.1726	1.104
1	rs1317017	6971366	A	0.309	0.2948	G	0.7268	0.3939	1.07
1	rs6681529	6975153	G	0.425	0.4306	A	0.09717	0.7552	0.9774
1	rs12043302	6977611	T	0.1446	0.1359	C	0.4789	0.4889	1.075
1	rs17030127	6981037	T	0.1726	0.161	C	0.7372	0.3906	1.087
1	rs7525119	6984017	T	0.3172	0.2986	C	1.234	0.2666	1.091
1	rs4908432	6985471	A	0.1753	0.1692	G	0.1998	0.6549	1.044
1	rs2275909	6991259	C	0.339	0.3319	T	0.1758	0.675	1.033
1	rs6577401	6993776	T	0.4291	0.4335	C	0.06238	0.8028	0.9819
1	rs7543753	7000951	C	0.1221	0.1389	T	1.887	0.1695	0.8623
1	rs6702309	7001844	T	0.07913	0.09154	G	1.499	0.2208	0.8527
1	rs11809898	7002349	A	0.1412	0.1307	G	0.7181	0.3968	1.094
1	rs17030152	7006306	C	0.2599	0.2639	T	0.06294	0.8019	0.9795
1	rs11120820	7010326	A	0.1753	0.1686	G	0.2435	0.6217	1.049
1	rs11588846	7010848	G	0.3011	0.3104	A	0.307	0.5795	0.9573
1	rs4243823	7011442	A	0.4932	0.4678	G	1.964	0.1611	1.107
1	rs10864266	7012803	T	0.1753	0.1686	C	0.2435	0.6217	1.049
1	rs4908588	7018383	T	0.3411	0.3477	C	0.1466	0.7018	0.9712
1	rs7553111	7018859	T	0.0444	0.05076	C	0.6764	0.4108	0.8688
1	rs12728534	7021394	C	0.2169	0.213	T	0.06843	0.7936	1.023
1	rs6686587	7022247	G	0.4733	0.4892	A	0.7705	0.3801	0.9382
1	rs4074964	7027666	G	0.292	0.2771	A	0.8202	0.3651	1.075
1	rs4908591	7033097	A	0.2469	0.2412	G	0.1368	0.7115	1.032
1	rs6700922	7036620	A	0.2568	0.2462	G	0.4559	0.4995	1.058
1	rs7552540	7039598	A	0.3149	0.3295	G	0.7478	0.3872	0.9351
1	rs7414485	7043984	A	0.4154	0.4028	G	0.5032	0.4781	1.054
1	rs3923058	7048000	T	0.09891	0.1049	C	0.3012	0.5832	0.9363
1	rs4553221	7048169	A	0.2101	0.2061	G	0.07491	0.7843	1.025
1	rs7522545	7049258	T	0.3759	0.3914	C	0.7795	0.3773	0.9363
1	rs7536178	7050643	A	0.3117	0.2955	G	0.9548	0.3285	1.08
1	rs6577412	7051072	G	0.3213	0.3302	A	0.2742	0.6006	0.9603
1	rs11584416	7051884	G	0.1398	0.1351	A	0.1441	0.7043	1.041
1	rs4908597	7052671	T	0.2885	0.2917	G	0.03613	0.8492	0.9849
1	rs11120831	7053779	G	0.3349	0.346	A	0.4127	0.5206	0.952
1	rs10864271	7057855	A	0.502	0.4943	G	0.1819	0.6698	1.031
1	rs9434824	7060224	A	0.2715	0.25	G	1.826	0.1767	1.118
1	rs2187901	7065931	C	0.4332	0.4318	T	0.005514	0.9408	1.005
1	rs9434459	7067178	T	0.2107	0.1997	C	0.5563	0.4558	1.069
1	rs7511741	7068004	G	0.1378	0.1326	A	0.1772	0.6738	1.046
1	rs7544611	7071042	T	0.2312	0.2421	C	0.4962	0.4812	0.9417
1	rs2071917	7073114	A	0.5048	0.4943	G	0.333	0.5639	1.043
1	rs2071918	7073164	T	0.1487	0.1427	C	0.2224	0.6372	1.05
1	rs12070592	7074252	T	0.1494	0.1427	C	0.275	0.6	1.055
1	rs10864275	7074625	G	0.06207	0.05177	A	1.511	0.2189	1.212
1	rs1010806	7076560	A	0.3724	0.3769	G	0.0644	0.7997	0.9812
1	rs4908440	7081148	C	0.3893	0.3838	T	0.09727	0.7551	1.023
1	rs10779674	7083129	T	0.2926	0.2816	C	0.4558	0.4996	1.056
1	rs7528710	7087351	A	0.1412	0.1351	G	0.2381	0.6256	1.053
1	rs6694886	7089618	T	0.3943	0.4066	G	0.4793	0.4887	0.9501
1	rs17030322	7092366	T	0.1057	0.0947	C	1.03	0.3102	1.13
1	rs17349921	7093306	G	0.09618	0.09785	A	0.02433	0.876	0.9811
1	rs7527268	7096482	C	0.4134	0.4066	T	0.1457	0.7027	1.029
1	rs9434845	7100400	C	0.3704	0.3674	T	0.02888	0.8651	1.013
1	rs7532024	7102066	T	0.339	0.3331	C	0.1185	0.7306	1.027
1	rs4908443	7102308	T	0.2483	0.262	C	0.7514	0.386	0.9304
1	rs10779675	7102448	C	0.1467	0.1648	A	1.897	0.1684	0.8712
1	rs4460663	7108912	G	0.3936	0.4129	A	1.177	0.278	0.923
1	rs4908600	7119246	T	0.2664	0.2557	C	0.4528	0.501	1.057
1	rs970973	7124777	T	0.4304	0.4463	C	0.7832	0.3762	0.9374
1	rs1894647	7128537	T	0.06156	0.06131	C	0.0007892	0.9776	1.004
1	rs12751444	7130804	T	0.3233	0.334	C	0.3902	0.5322	0.9529
1	rs13376128	7136961	T	0.2729	0.2664	G	0.1602	0.6889	1.033
1	rs4908602	7143557	A	0.4113	0.4028	G	0.2304	0.6312	1.036
1	rs6667429	7144045	T	0.133	0.1332	C	0.0002434	0.9876	0.9983
1	rs6577416	7154071	G	0.3281	0.3365	T	0.2413	0.6233	0.9629
1	rs6680365	7159397	A	0.4186	0.4078	G	0.3642	0.5462	1.045
1	rs4418630	7163043	G	0.06088	0.06195	A	0.01513	0.9021	0.9816
1	rs4908445	7164110	G	0.3513	0.3617	A	0.3621	0.5474	0.9555
1	rs4908446	7168256	C	0.2701	0.2803	T	0.3954	0.5295	0.9502
1	rs11581497	7176473	C	0.1289	0.1345	T	0.2048	0.6509	0.9526
1	rs2097524	7184085	C	0.444	0.4236	A	1.287	0.2567	1.087
1	rs916393	7194837	T	0.4256	0.4091	C	0.8585	0.3542	1.07
1	rs4908608	7215359	T	0.4052	0.3788	C	2.227	0.1356	1.117
1	rs12144375	7218843	C	0.06284	0.05303	T	1.346	0.246	1.197
1	rs4243825	7230851	T	0.4059	0.3807	C	2.025	0.1548	1.111
1	rs1476047	7234759	C	0.4141	0.3895	T	1.907	0.1673	1.107
1	rs4908611	7236448	G	0.4195	0.392	A	2.383	0.1227	1.121
1	rs11578746	7236781	G	0.1521	0.1566	A	0.1155	0.7339	0.9665
1	rs7549870	7238701	T	0.2838	0.2544	C	3.338	0.06769	1.161
1	rs7547519	7238723	A	0.2838	0.2544	G	3.338	0.06769	1.161
1	rs6698548	7240128	A	0.3984	0.3535	G	6.527	0.01062	1.211
1	rs10864289	7241035	T	0.2599	0.2355	C	2.438	0.1184	1.14
1	rs11120887	7241121	C	0.3984	0.3548	T	6.16	0.01306	1.204
1	rs11120889	7246910	C	0.2913	0.2746	T	1.041	0.3077	1.086
1	rs6577430	7247055	A	0.4529	0.5006	G	6.939	0.008436	0.8258
1	rs11120890	7247090	C	0.367	0.358	T	0.2687	0.6042	1.04
1	rs11583129	7247134	A	0.3001	0.2816	G	1.274	0.259	1.094
1	rs1034453	7247546	A	0.1071	0.113	C	0.2714	0.6024	0.9414
1	rs12043571	7249208	C	0.3538	0.3542	T	0.0003881	0.9843	0.9985
1	rs10864291	7249334	T	0.3499	0.3497	C	0.0001137	0.9915	1.001
1	rs2412148	7253647	T	0.1496	0.1635	C	1.115	0.291	0.8999
1	rs7539551	7261400	G	0.1999	0.1846	A	1.147	0.2843	1.104
1	rs12409413	7264693	C	0.4658	0.4785	T	0.489	0.4844	0.9505
1	rs2001142	7271530	T	0.2729	0.2602	C	0.6189	0.4314	1.067
1	rs1894654	7274021	C	0.3288	0.3119	T	1.001	0.317	1.081
1	rs2071924	7275561	A	0.3206	0.3348	G	0.6967	0.4039	0.9375
1	rs17350193	7276704	T	0.05123	0.04609	C	0.4357	0.5092	1.118
1	rs6662782	7279260	G	0.3738	0.3832	A	0.286	0.5928	0.9608
1	rs11120896	7283925	A	0.2469	0.2525	G	0.1272	0.7214	0.9706
1	rs12410983	7285579	G	0.09959	0.09722	A	0.04816	0.8263	1.027
1	rs10489142	7285897	G	0.2503	0.2689	A	1.369	0.242	0.9078
1	rs17346094	7286086	G	0.0573	0.05997	A	0.09869	0.7534	0.9527
1	rs7530939	7292252	T	0.0774	0.07828	C	0.008299	0.9274	0.9877
1	rs12128469	7297845	T	0.3053	0.3081	C	0.02711	0.8692	0.9871
1	rs12402763	7297982	A	0.1999	0.2033	G	0.05529	0.8141	0.979
1	rs7543711	7301785	T	0.3226	0.3264	C	0.04863	0.8255	0.9831
1	rs12563394	7303334	G	0.2906	0.2866	A	0.05847	0.8089	1.02
1	rs2301461	7312564	T	0.322	0.327	C	0.08877	0.7658	0.9772
1	rs2301462	7315181	T	0.397	0.3902	C	0.1496	0.6989	1.029
1	rs1029322	7318619	T	0.0764	0.07765	C	0.01681	0.8968	0.9825
1	rs845246	7327880	T	0.4366	0.4451	C	0.2239	0.6361	0.9661
1	rs845245	7328597	A	0.3568	0.3692	G	0.5058	0.4769	0.9478
1	rs845265	7348004	T	0.2432	0.2393	C	0.06329	0.8014	1.022
1	rs3752543	7352981	C	0.1514	0.1433	T	0.4003	0.5269	1.067
1	rs845214	7359349	A	0.07299	0.07639	G	0.1273	0.7212	0.952
1	rs4908629	7367106	T	0.07299	0.07702	C	0.1783	0.6729	0.9435
1	rs845232	7370843	G	0.2367	0.2367	A	8.13e-06	0.9977	0.9998
1	rs7524314	7372558	A	0.1562	0.1549	G	0.009729	0.9214	1.01
1	rs2097518	7383020	G	0.2585	0.2557	A	0.03226	0.8575	1.015
1	rs845202	7386962	G	0.2538	0.2538	A	5.261e-06	0.9982	0.9998
1	rs763161	7391201	G	0.234	0.2301	A	0.06435	0.7998	1.022
1	rs10864301	7391838	T	0.4277	0.4268	C	0.002672	0.9588	1.004
1	rs4908635	7392367	G	0.2915	0.2939	A	0.02175	0.8827	0.9883
1	rs11120917	7400663	T	0.3213	0.3264	C	0.09065	0.7633	0.9769
1	rs6677745	7402641	A	0.146	0.1383	C	0.3723	0.5418	1.065
1	rs11120919	7404792	G	0.01637	0.01705	A	0.02106	0.8846	0.9598
1	rs845252	7405550	C	0.339	0.3396	T	0.001342	0.9708	0.9972
1	rs845251	7405633	C	0.08799	0.09533	A	0.4911	0.4834	0.9156
1	rs11120921	7407893	T	0.146	0.1517	C	0.1972	0.657	0.9558
1	rs12088178	7408904	C	0.382	0.3851	T	0.03028	0.8619	0.9871
1	rs11120923	7409917	C	0.2169	0.2361	T	1.599	0.206	0.8962
1	rs1193220	7414852	A	0.4052	0.3925	G	0.5074	0.4763	1.054
1	rs1193221	7415578	G	0.3799	0.3805	T	0.001107	0.9735	0.9975
1	rs1193227	7423624	T	0.3417	0.3428	C	0.003777	0.951	0.9953
1	rs12119558	7427324	A	0.3588	0.3458	G	0.5667	0.4516	1.059
1	rs17030898	7441100	T	0.03274	0.02588	G	1.264	0.2609	1.274
1	rs1725236	7441228	A	0.1746	0.1774	G	0.04039	0.8407	0.9811
1	rs17030902	7441285	C	0.03342	0.02588	T	1.512	0.2189	1.301
1	rs1750838	7441851	G	0.3568	0.351	A	0.1098	0.7403	1.025
1	rs1725235	7442716	T	0.3847	0.3692	C	0.7854	0.3755	1.069
1	rs1750837	7443188	C	0.4666	0.4596	T	0.1492	0.6993	1.028
1	rs1750836	7443514	A	0.4256	0.4413	G	0.7582	0.3839	0.9383
1	rs11805932	7444066	A	0.05866	0.05997	G	0.02347	0.8782	0.9768
1	rs17445205	7446367	A	0.0457	0.03725	G	1.374	0.2411	1.238
1	rs1775049	7446493	C	0.4686	0.4615	T	0.1557	0.6932	1.029
1	rs1193240	7448569	A	0.4072	0.3851	C	1.559	0.2118	1.097
1	rs1193238	7448958	T	0.4243	0.4072	C	0.9153	0.3387	1.073
1	rs6663735	7449895	G	0.1726	0.1705	A	0.02417	0.8764	1.015
1	rs1149331	7451256	G	0.4652	0.447	A	1.015	0.3136	1.076
1	rs6664987	7453925	T	0.118	0.1351	C	2.008	0.1565	0.8566
1	rs11805543	7457051	C	0.1658	0.166	A	0.0004258	0.9835	0.998
1	rs12039004	7459985	C	0.01978	0.02399	T	0.6276	0.4283	0.821
1	rs1193182	7460087	G	0.4228	0.4298	A	0.1533	0.6954	0.9717
1	rs1193185	7461024	T	0.4898	0.4912	C	0.005916	0.9387	0.9944
1	rs1193188	7462117	A	0.4366	0.4539	C	0.928	0.3354	0.9322
1	rs6678279	7463357	T	0.02387	0.03851	C	5.35	0.02073	0.6107
1	rs2693958	7463878	T	0.4352	0.4533	C	1.008	0.3153	0.9294
1	rs1193163	7469799	G	0.1589	0.1477	A	0.7377	0.3904	1.09
1	rs17030993	7472075	C	0.09004	0.08838	T	0.02574	0.8725	1.021
1	rs1193233	7472713	T	0.4666	0.4703	C	0.04306	0.8356	0.985
1	rs1193231	7473485	T	0.4113	0.4115	C	0.0001031	0.9919	0.9993
1	rs7526892	7474042	A	0.1064	0.1092	G	0.06226	0.803	0.9713
1	rs12562147	7475206	A	0.4521	0.4539	G	0.0106	0.918	0.9925
1	rs1725271	7477022	A	0.2292	0.2431	G	0.8103	0.368	0.926
1	rs1725266	7479223	T	0.4185	0.4343	C	0.7802	0.3771	0.9372
1	rs10864304	7479739	G	0.0637	0.0625	A	0.01847	0.8919	1.02
1	rs1725265	7480780	A	0.4939	0.4968	G	0.02709	0.8693	0.9881
1	rs4908463	7483885	G	0.1405	0.1288	A	0.9004	0.3427	1.106
1	rs1725262	7485075	C	0.2824	0.2585	T	2.199	0.1381	1.129
1	rs2462925	7486488	A	0.131	0.1225	G	0.4969	0.4809	1.08
1	rs11120955	7489624	G	0.3738	0.3971	T	1.743	0.1868	0.9063
1	rs1725243	7489999	G	0.3541	0.3367	A	1.017	0.3133	1.08
1	rs1193180	7491569	T	0.3126	0.3396	G	2.531	0.1116	0.8841
1	rs1193179	7492189	C	0.2729	0.2595	T	0.6984	0.4033	1.071
1	rs6577446	7494583	A	0.4426	0.4268	G	0.7785	0.3776	1.067
1	rs749958	7494849	C	0.5034	0.4747	T	2.503	0.1136	1.122
1	rs7529399	7498253	C	0.3145	0.2967	T	1.13	0.2877	1.087
1	rs1193171	7499738	A	0.2558	0.2604	C	0.08523	0.7703	0.9761
1	rs1618346	7503356	C	0.3871	0.3836	A	0.04038	0.8407	1.015
1	rs1193167	7513035	G	0.3759	0.3801	A	0.05706	0.8112	0.9823
1	rs12723779	7514160	A	0.1432	0.1313	G	0.9168	0.3383	1.106
1	rs6577449	7520681	T	0.04025	0.05745	C	4.819	0.02815	0.688
1	rs12407666	7523492	A	0.418	0.3725	G	6.612	0.01013	1.21
1	rs1750824	7525904	G	0.2428	0.2541	A	0.5195	0.4711	0.9412
1	rs1193158	7532091	C	0.03984	0.03598	A	0.309	0.5783	1.111
1	rs4908654	7534193	T	0.4016	0.3801	C	1.49	0.2222	1.095
1	rs957856	7536332	G	0.3076	0.3138	A	0.1332	0.7151	0.9718
1	rs11120972	7538496	G	0.2797	0.2809	A	0.006008	0.9382	0.9938
1	rs11120973	7539017	A	0.263	0.2522	G	0.4624	0.4965	1.058
1	rs4908656	7539180	C	0.2108	0.197	A	0.8952	0.3441	1.089
1	rs17031113	7540071	A	0.1883	0.1875	G	0.002939	0.9568	1.005
1	rs6696544	7544176	A	0.1653	0.166	C	0.002972	0.9565	0.9947
1	rs4317829	7556385	T	0.4857	0.4811	C	0.06493	0.7989	1.019
1	rs10492961	7560566	C	0.2258	0.2348	T	0.3527	0.5526	0.9501
1	rs7527087	7567389	A	0.1835	0.2027	C	1.791	0.1808	0.8842
1	rs9988575	7568888	A	0.03962	0.03038	G	1.929	0.1648	1.317
1	rs7519687	7572302	A	0.1146	0.1061	G	0.566	0.4518	1.091
1	rs10864308	7590933	T	0.279	0.2771	C	0.0129	0.9096	1.009
1	rs6691275	7592600	C	0.123	0.1077	T	1.728	0.1887	1.161
1	rs12139470	7605076	C	0.1255	0.1244	T	0.009098	0.924	1.011
1	rs4328095	7606617	A	0.1255	0.1244	G	0.009098	0.924	1.011
1	rs11808296	7608781	G	0.1214	0.1199	A	0.01549	0.9009	1.014
1	rs4908660	7629874	G	0.321	0.3491	A	2.69	0.101	0.8815
1	rs17027053	7632895	C	0.1518	0.1618	T	0.571	0.4499	0.9273
1	rs9434498	7634345	G	0.0847	0.08797	A	0.1033	0.7479	0.9593
1	rs4908663	7634719	G	0.3145	0.3384	A	1.98	0.1594	0.8969
1	rs6662747	7645088	G	0.4686	0.4747	A	0.1146	0.7349	0.9757
1	rs870283	7645445	A	0.4038	0.4114	G	0.1806	0.6709	0.9691
1	rs1891215	7650441	C	0.4692	0.4741	T	0.07313	0.7868	0.9805
1	rs4908473	7654317	C	0.07913	0.07639	T	0.07964	0.7778	1.039
1	rs6661392	7658537	T	0.3943	0.3933	C	0.002952	0.9567	1.004
1	rs3124796	7671112	A	0.4111	0.3982	C	0.5209	0.4704	1.055
1	rs3011928	7675415	A	0.4256	0.4413	G	0.7582	0.3839	0.9383
1	rs12756299	7681347	T	0.4898	0.5	C	0.3189	0.5723	0.9599
1	rs3011931	7683320	T	0.06071	0.05177	G	1.15	0.2835	1.184
1	rs1935229	7683588	G	0.06344	0.05429	A	1.153	0.283	1.18
1	rs3011936	7697922	C	0.191	0.1692	T	2.456	0.1171	1.159
1	rs4908686	7702715	G	0.3752	0.3782	A	0.02891	0.865	0.9874
1	rs12028339	7707489	A	0.3363	0.3573	G	1.486	0.2228	0.9113
1	rs2301488	7714998	T	0.4802	0.5	C	1.191	0.275	0.9239
1	rs4908691	7723190	G	0.266	0.2525	A	0.7235	0.395	1.073
1	rs2032563	7723875	A	0.2012	0.2153	G	0.9106	0.3399	0.9183
1	rs11587479	7745672	C	0.09358	0.09407	A	0.002117	0.9633	0.9943
1	rs707455	7747898	A	0.4447	0.4255	G	1.147	0.2841	1.081
1	rs1044245	7751694	A	0.1398	0.1622	G	2.975	0.08455	0.8394
1	rs697673	7760429	T	0.2142	0.2279	C	0.8311	0.3619	0.9234
1	rs228729	7768282	T	0.3472	0.3441	C	0.03314	0.8555	1.014
1	rs697686	7772805	T	0.3615	0.3485	C	0.5658	0.4519	1.059
1	rs875994	7775506	C	0.1589	0.1641	T	0.1522	0.6964	0.9623
1	rs228682	7778933	C	0.4072	0.4261	T	1.119	0.2901	0.9252
1	rs228642	7785880	C	0.4358	0.4122	T	1.727	0.1887	1.101
1	rs10864316	7794663	G	0.1753	0.1818	A	0.2199	0.6391	0.9566
1	rs10462018	7802214	T	0.1426	0.1458	C	0.06589	0.7974	0.9739
1	rs10127838	7804367	T	0.2278	0.233	C	0.1127	0.7371	0.9715
1	rs10462021	7819720	G	0.1753	0.1824	A	0.2643	0.6072	0.9525
1	rs228654	7819815	A	0.101	0.1149	G	1.534	0.2155	0.865
1	rs228651	7833686	T	0.3745	0.3914	C	0.9227	0.3368	0.9309
1	rs228648	7836017	G	0.4236	0.4337	A	0.3177	0.573	0.9596
1	rs707476	7840693	T	0.3097	0.3239	C	0.7068	0.4005	0.9366
1	rs531485	7844539	G	0.2217	0.2412	T	1.621	0.203	0.8963
1	rs12566535	7846681	A	0.1288	0.1196	G	0.5854	0.4442	1.088
1	rs504560	7849129	A	0.2722	0.2652	G	0.1909	0.6622	1.036
1	rs579992	7850568	C	0.09302	0.08534	T	0.5538	0.4568	1.099
1	rs228725	7852406	T	0.3915	0.3782	C	0.5763	0.4478	1.058
1	rs228703	7866851	G	0.4075	0.4136	A	0.1137	0.736	0.9754
1	rs170551	7878481	G	0.1696	0.1919	A	2.545	0.1106	0.8601
1	rs227163	7883793	C	0.4226	0.4159	T	0.1389	0.7094	1.028
1	rs664673	7892662	C	0.4181	0.4091	T	0.2573	0.6119	1.038
1	rs679563	7893665	A	0.5061	0.4943	G	0.4256	0.5142	1.048
1	rs585672	7895757	C	0.3278	0.3376	T	0.322	0.5704	0.9572
1	rs226476	7921550	T	0.04025	0.04419	G	0.2927	0.5885	0.907
1	rs161811	7922189	T	0.02592	0.02778	C	0.1003	0.7514	0.9314
1	rs2493215	7930303	G	0.4625	0.4571	A	0.08979	0.7644	1.022
1	rs161799	7938147	G	0.3595	0.3662	A	0.1469	0.7015	0.9715
1	rs4908488	7947179	C	0.1644	0.1764	T	0.77	0.3802	0.9188
1	rs178932	7952887	G	0.3336	0.3043	A	3.005	0.08299	1.144
1	rs12727642	7969259	A	0.1603	0.1534	C	0.2736	0.601	1.053
1	rs426561	7979841	T	0.264	0.2601	C	0.05936	0.8075	1.02
1	rs225100	7989501	T	0.4168	0.4223	C	0.09692	0.7556	0.9774
1	rs442862	8002081	T	0.4181	0.4236	C	0.09334	0.76	0.9778
1	rs225132	8018087	G	0.1658	0.1622	T	0.06843	0.7936	1.026
1	rs225133	8021049	A	0.4372	0.4505	G	0.5478	0.4592	0.9474
1	rs2050198	8034426	G	0.1623	0.1542	T	0.376	0.5397	1.063
1	rs225106	8044409	T	0.3963	0.3937	C	0.02227	0.8814	1.011
1	rs6682378	8054344	T	0.4338	0.4419	C	0.2022	0.6529	0.9677
1	rs7539255	8055939	C	0.1617	0.1553	T	0.2312	0.6307	1.049
1	rs12758337	8067881	T	0.3697	0.3655	C	0.05732	0.8108	1.018
1	rs11121086	8073811	A	0.3648	0.3592	G	0.101	0.7506	1.024
1	rs7537362	8100151	T	0.1705	0.1698	C	0.002709	0.9585	1.005
1	rs7523335	8102797	A	0.1698	0.1698	G	3.849e-06	0.9984	1
1	rs4908736	8109798	G	0.1214	0.1332	A	0.9508	0.3295	0.8993
1	rs7527904	8112441	T	0.3377	0.3081	C	3.048	0.08082	1.145
1	rs7545284	8115485	A	0.4352	0.4444	G	0.2642	0.6073	0.9632
1	rs7529511	8117813	T	0.3683	0.3357	C	3.569	0.05885	1.154
1	rs10746477	8118311	T	0.2947	0.2633	C	3.742	0.05306	1.169
1	rs7542367	8121850	C	0.1235	0.1446	T	2.915	0.08778	0.8334
1	rs9434617	8122915	C	0.3438	0.3415	T	0.01715	0.8958	1.01
1	rs9434618	8123165	A	0.05116	0.04293	G	1.154	0.2827	1.202
1	rs6701300	8123277	G	0.4754	0.4265	A	7.328	0.006788	1.218
1	rs1455701	8135597	T	0.3613	0.3213	C	5.421	0.0199	1.195
1	rs11121117	8139890	C	0.3022	0.2721	T	3.371	0.06635	1.158
1	rs7524007	8140793	T	0.3029	0.2715	C	3.672	0.05534	1.166
1	rs10864334	8142693	T	0.3035	0.2727	C	3.53	0.06026	1.162
1	rs17032281	8144743	A	0.3431	0.3617	G	1.158	0.282	0.9216
1	rs7554600	8146419	C	0.3111	0.2753	T	4.715	0.0299	1.189
1	rs6663882	8166732	G	0.4277	0.3826	A	6.436	0.01119	1.206
1	rs12082271	8172142	T	0.3643	0.3295	G	4.053	0.0441	1.166
1	rs67746	8185100	G	0.0573	0.06187	A	0.2834	0.5945	0.9216
1	rs11121129	8190682	A	0.309	0.2817	G	2.718	0.09922	1.14
1	rs12041676	8195979	A	0.2124	0.19	G	2.38	0.1229	1.15
1	rs395847	8196527	T	0.1398	0.1364	C	0.07717	0.7812	1.03
1	rs390468	8196605	A	0.08049	0.06061	G	4.614	0.0317	1.357
1	rs421490	8197871	G	0.1332	0.1124	A	3.072	0.07967	1.214
1	rs428046	8201516	G	0.07981	0.05745	A	5.99	0.01439	1.423
1	rs506403	8204151	C	0.2086	0.2291	T	1.863	0.1722	0.887
1	rs11589993	8207084	A	0.2169	0.1979	G	1.685	0.1943	1.123
1	rs382192	8212247	G	0.3772	0.3403	A	4.52	0.0335	1.174
1	rs299499	8215348	A	0.513	0.483	G	2.742	0.09774	1.128
1	rs7513908	8225206	A	0.1876	0.1717	G	1.303	0.2538	1.114
1	rs4908744	8227194	A	0.3779	0.4034	G	2.08	0.1492	0.8984
1	rs4301655	8236481	A	0.2142	0.2203	G	0.1687	0.6813	0.9645
1	rs389709	8242632	G	0.1862	0.2008	A	1.03	0.3102	0.911
1	rs2661869	8252297	C	0.1992	0.2077	T	0.3409	0.5593	0.9488
1	rs299689	8274985	T	0.2756	0.2955	C	1.473	0.2249	0.9071
1	rs299699	8278757	T	0.2312	0.2361	G	0.1008	0.7509	0.9732
1	rs10864346	8291567	A	0.1651	0.1566	C	0.4088	0.5226	1.065
1	rs1466654	8298500	G	0.4385	0.4343	T	0.05408	0.8161	1.017
1	rs12132135	8305194	G	0.2278	0.2285	A	0.002146	0.9631	0.996
1	rs2289731	8313475	A	0.3196	0.3243	G	0.07537	0.7837	0.9789
1	rs7535752	8318147	T	0.1808	0.1907	G	0.4923	0.4829	0.9367
1	rs10864351	8332259	C	0.4789	0.4912	A	0.4617	0.4968	0.9519
1	rs8627	8335522	T	0.4925	0.4912	C	0.00517	0.9427	1.005
1	rs10779702	8346097	A	0.3254	0.3182	G	0.1806	0.6709	1.034
1	rs6678140	8359389	C	0.3131	0.3081	T	0.08948	0.7648	1.024
1	rs2708633	8362212	C	0.3128	0.3074	A	0.1036	0.7476	1.026
1	rs11121179	8378299	T	0.1739	0.178	G	0.08769	0.7671	0.9722
1	rs301789	8391924	G	0.3104	0.3062	A	0.06244	0.8027	1.02
1	rs2661868	8392376	T	0.279	0.2727	C	0.1496	0.699	1.032
1	rs301788	8394751	C	0.179	0.1824	T	0.06249	0.8026	0.9767
1	rs11121181	8399593	A	0.2333	0.2348	G	0.01034	0.919	0.9913
1	rs301798	8411152	G	0.3083	0.3049	A	0.04135	0.8389	1.016
1	rs301819	8424373	A	0.4502	0.4539	G	0.04229	0.8371	0.9851
1	rs11581328	8430360	A	0.2265	0.2393	G	0.6979	0.4035	0.9308
1	rs4908760	8448729	G	0.4011	0.4059	A	0.07418	0.7853	0.9801
1	rs4908501	8477058	G	0.3254	0.3268	T	0.007044	0.9331	0.9935
1	rs11121194	8492493	C	0.4011	0.4078	T	0.1434	0.7049	0.9724
1	rs7545384	8503547	A	0.2476	0.2443	C	0.04456	0.8328	1.018
1	rs6656249	8503602	C	0.2149	0.2134	A	0.009999	0.9203	1.009
1	rs2297867	8509150	C	0.1862	0.1932	A	0.2399	0.6243	0.9557
1	rs10492966	8520592	T	0.2128	0.2137	C	0.003121	0.9554	0.9951
1	rs1473420	8539425	T	0.4025	0.4078	G	0.09118	0.7627	0.978
1	rs10492964	8551967	G	0.322	0.3188	T	0.03473	0.8522	1.015
1	rs1150395	8555186	C	0.101	0.09785	T	0.08185	0.7748	1.035
1	rs17386448	8568905	C	0.1978	0.1843	T	0.8952	0.3441	1.091
1	rs11121203	8570827	C	0.2149	0.2115	T	0.05188	0.8198	1.02
1	rs6675857	8574741	G	0.2469	0.2431	A	0.06181	0.8037	1.021
1	rs4480384	8582301	A	0.3984	0.3977	G	0.001284	0.9714	1.003
1	rs6703577	8618109	C	0.1855	0.1869	A	0.008884	0.9249	0.9913
1	rs11121213	8650774	A	0.206	0.2083	C	0.02517	0.8739	0.9859
1	rs4908507	8661524	C	0.4216	0.4148	T	0.144	0.7044	1.028
1	rs4908773	8692315	T	0.1821	0.1736	C	0.378	0.5387	1.06
1	rs953043	8697038	C	0.2974	0.3097	T	0.5466	0.4597	0.9434
1	rs12567592	8711494	T	0.2339	0.2355	C	0.01022	0.9195	0.9914
1	rs17383360	8727030	G	0.05935	0.05177	A	0.8352	0.3608	1.156
1	rs10492963	8732928	T	0.2503	0.2557	C	0.1149	0.7347	0.9721
1	rs2131679	8734355	A	0.2422	0.2412	G	0.004104	0.9489	1.005
1	rs1353130	8744951	C	0.2531	0.2569	T	0.06016	0.8062	0.9798
1	rs6698830	8777132	C	0.4536	0.4457	T	0.1924	0.6609	1.032
1	rs1472228	8787267	C	0.1849	0.1751	T	0.4917	0.4832	1.068
1	rs12410886	8801396	C	0.2653	0.2696	A	0.06928	0.7924	0.9787
1	rs6695310	8813712	C	0.204	0.2146	T	0.5254	0.4686	0.9374
1	rs12565639	8823978	A	0.2127	0.2121	G	0.001642	0.9677	1.004
1	rs12124851	8826518	G	0.2831	0.2828	A	0.0002439	0.9875	1.001
1	rs2038903	8839104	T	0.4638	0.4716	G	0.1834	0.6685	0.9694
1	rs914994	8839799	T	0.2838	0.2885	G	0.0839	0.7721	0.977
1	rs10864368	8840900	T	0.4714	0.4754	C	0.04956	0.8238	0.984
1	rs11121247	8841382	T	0.1821	0.1824	C	0.0005271	0.9817	0.9978
1	rs2071414	8843299	G	0.2797	0.2658	T	0.741	0.3893	1.073
1	rs2781066	8848916	T	0.1617	0.1576	C	0.09391	0.7593	1.031
1	rs2781064	8849455	C	0.4666	0.4527	T	0.5944	0.4407	1.058
1	rs11811795	8860644	T	0.1596	0.1717	C	0.8054	0.3695	0.9162
1	rs1325920	8862429	G	0.1617	0.173	A	0.6989	0.4031	0.922
1	rs12034719	8882740	A	0.2917	0.2462	G	8.005	0.004664	1.261
1	rs7534552	8891806	G	0.367	0.3605	A	0.1392	0.709	1.029
1	rs6682376	8894709	C	0.3486	0.3232	T	2.192	0.1387	1.12
1	rs6694243	8898561	T	0.07094	0.07513	C	0.1968	0.6573	0.94
1	rs6665631	8901101	G	0.2879	0.2696	A	1.268	0.2602	1.095
1	rs6667091	8905315	C	0.4604	0.4387	A	1.455	0.2277	1.092
1	rs11805233	8906355	T	0.5041	0.483	C	1.361	0.2434	1.088
1	rs6577539	8911822	G	0.1064	0.1073	A	0.006622	0.9351	0.9905
1	rs4609454	8913728	G	0.3019	0.3287	A	2.525	0.1121	0.8833
1	rs9434652	8914460	C	0.4158	0.4462	T	2.868	0.09037	0.8832
1	rs7417097	8916454	A	0.206	0.233	G	3.223	0.07261	0.8543
1	rs4418632	8916699	C	0.307	0.3346	T	2.667	0.1025	0.8808
1	rs914997	8920646	C	0.146	0.1484	T	0.03444	0.8528	0.9812
1	rs6688840	8922093	T	0.07026	0.08144	C	1.354	0.2446	0.8523
1	rs2781087	8922430	G	0.2462	0.2639	T	1.246	0.2643	0.9113
1	rs12091891	8922807	G	0.0648	0.06376	A	0.01368	0.9069	1.017
1	rs1475734	8923215	T	0.1202	0.1321	G	0.9739	0.3237	0.8977
1	rs6692694	8923469	T	0.1093	0.1092	C	4.103e-05	0.9949	1.001
1	rs6699492	8925496	T	0.04161	0.04309	C	0.04117	0.8392	0.9641
1	rs2274327	8931993	T	0.4219	0.4222	C	0.0001705	0.9896	0.999
1	rs2274328	8932031	A	0.4775	0.4646	C	0.5013	0.4789	1.053
1	rs17032907	8932992	T	0.1351	0.1376	C	0.04252	0.8366	0.9785
1	rs3765968	8934173	T	0.3799	0.3561	G	1.869	0.1716	1.108
1	rs3765966	8934309	G	0.3559	0.3346	T	1.525	0.2169	1.099
1	rs12021597	8938023	A	0.3117	0.2999	G	0.5046	0.4775	1.057
1	rs2274332	8939678	T	0.1857	0.1929	C	0.2552	0.6134	0.9542
1	rs2274333	8939791	G	0.2974	0.2955	A	0.01393	0.906	1.009
1	rs3765965	8944585	C	0.146	0.1411	T	0.1458	0.7026	1.04
1	rs12748400	8947879	G	0.2486	0.2443	A	0.07632	0.7824	1.024
1	rs4466678	8949978	T	0.03752	0.02652	C	2.993	0.08363	1.431
1	rs2274334	8950486	T	0.03683	0.04735	G	2.078	0.1495	0.7695
1	rs3737665	8953551	T	0.2104	0.2045	C	0.1577	0.6913	1.036
1	rs3765964	8957008	A	0.3784	0.379	G	0.0008927	0.9762	0.9978
1	rs6697763	8959860	T	0.3267	0.3302	C	0.04078	0.84	0.9845
1	rs6577546	8961609	G	0.2551	0.2569	A	0.01336	0.908	0.9904
1	rs7533137	8965034	G	0.2476	0.2538	A	0.1548	0.694	0.9676
1	rs17032942	8967149	G	0.1044	0.0947	A	0.7955	0.3725	1.114
1	rs875148	8971619	T	0.3656	0.358	G	0.1938	0.6598	1.034
1	rs9803645	8972459	T	0.04297	0.03725	C	0.6502	0.42	1.161
1	rs2895997	8981133	G	0.4748	0.4956	A	1.321	0.2504	0.92
1	rs4908803	8982757	G	0.3192	0.3142	A	0.09064	0.7634	1.024
1	rs17033008	8983376	A	0.07367	0.06503	G	0.8835	0.3472	1.144
1	rs7516862	8983748	G	0.1057	0.1048	T	0.007021	0.9332	1.01
1	rs11810507	8985825	A	0.1548	0.1439	G	0.7132	0.3984	1.09
1	rs12402611	8985852	T	0.1003	0.09343	C	0.4075	0.5232	1.081
1	rs7544111	8988009	T	0.264	0.2633	C	0.002068	0.9637	1.004
1	rs17033013	8988719	T	0.133	0.1218	C	0.8558	0.3549	1.106
1	rs10864377	8989282	T	0.324	0.3375	C	0.6296	0.4275	0.9407
1	rs6672506	8989729	A	0.2864	0.2824	G	0.06073	0.8053	1.02
1	rs7530465	8990973	A	0.1126	0.1231	G	0.8148	0.3667	0.9034
1	rs7537425	8996388	T	0.3643	0.3477	C	0.9144	0.3389	1.075
1	rs1004557	8999484	T	0.3697	0.3584	C	0.4202	0.5168	1.05
1	rs9803660	9002998	C	0.176	0.1673	T	0.4048	0.5246	1.063
1	rs769902	9003553	C	0.3329	0.3213	T	0.4608	0.4972	1.054
1	rs10864382	9018197	C	0.3333	0.3475	T	0.6745	0.4115	0.939
1	rs12145292	9041183	A	0.281	0.2683	C	0.6195	0.4312	1.066
1	rs765617	9044369	A	0.2926	0.3053	G	0.5831	0.4451	0.9413
1	rs1612895	9045144	G	0.4229	0.4148	A	0.2076	0.6486	1.034
1	rs3820034	9052454	A	0.2176	0.2184	G	0.003117	0.9555	0.9951
1	rs770041	9052532	A	0.3438	0.3548	G	0.4056	0.5242	0.9527
1	rs1751681	9055643	C	0.3859	0.3696	T	0.8524	0.3559	1.072
1	rs1327257	9061477	G	0.06626	0.06187	A	0.2446	0.6209	1.076
1	rs12726360	9062665	C	0.2053	0.2001	T	0.1271	0.7214	1.033
1	rs12127491	9062914	T	0.2347	0.2361	C	0.009004	0.9244	0.9919
1	rs12751466	9070443	T	0.1402	0.1414	C	0.008976	0.9245	0.9902
1	rs12080794	9073912	T	0.1393	0.1402	C	0.004124	0.9488	0.9933
1	rs12405816	9075757	T	0.151	0.1496	C	0.01166	0.914	1.011
1	rs7555782	9083164	G	0.05116	0.06061	A	1.284	0.2572	0.8357
1	rs6694515	9084206	C	0.4413	0.4432	T	0.0105	0.9184	0.9925
1	rs6697376	9084638	C	0.4522	0.452	T	8.422e-05	0.9927	1.001
1	rs12753196	9088405	A	0.1264	0.1282	C	0.02195	0.8822	0.984
1	rs770028	9093465	A	0.1282	0.1345	G	0.2588	0.611	0.9469
1	rs10864390	9105501	C	0.3172	0.3119	T	0.1	0.7518	1.025
1	rs4908812	9108247	A	0.2797	0.287	G	0.2	0.6548	0.9647
1	rs12726928	9112841	A	0.118	0.1245	C	0.3031	0.582	0.9407
1	rs1001567	9117201	G	0.4366	0.428	T	0.2258	0.6346	1.035
1	rs4406655	9127766	G	0.3895	0.3902	A	0.001379	0.9704	0.9972
1	rs7518834	9127842	A	0.2732	0.2872	G	0.7413	0.3892	0.9328
1	rs12121864	9127919	A	0.08322	0.07576	C	0.5804	0.4462	1.107
1	rs17393144	9132849	A	0.3124	0.2929	G	1.371	0.2417	1.097
1	rs12128240	9133890	T	0.2797	0.2614	C	1.294	0.2552	1.097
1	rs6577556	9141970	C	0.309	0.2986	T	0.389	0.5328	1.05
1	rs797252	9145747	C	0.04297	0.04672	A	0.2487	0.618	0.9163
1	rs11121332	9146666	C	0.399	0.3883	T	0.3713	0.5423	1.046
1	rs17376524	9149171	G	0.08049	0.06629	A	2.266	0.1322	1.233
1	rs11802925	9151211	C	0.07036	0.07775	T	0.6053	0.4366	0.8977
1	rs4908527	9156730	T	0.4366	0.4312	C	0.08956	0.7647	1.022
1	rs809972	9156950	T	0.1883	0.2052	G	1.376	0.2408	0.8985
1	rs6577559	9160682	T	0.1214	0.1288	C	0.3774	0.539	0.9349
1	rs797263	9161140	T	0.1896	0.2052	C	1.16	0.2815	0.9065
1	rs4908817	9168159	T	0.1501	0.154	G	0.09313	0.7602	0.9697
1	rs1008446	9175295	C	0.3518	0.3567	T	0.08037	0.7768	0.9787
1	rs4908826	9189214	G	0.2108	0.2071	A	0.06332	0.8013	1.023
1	rs9435130	9190514	A	0.427	0.4331	G	0.1144	0.7352	0.9755
1	rs2032539	9192306	T	0.4065	0.3927	C	0.6108	0.4345	1.06
1	rs9435136	9193797	A	0.4065	0.3933	G	0.5563	0.4558	1.057
1	rs1009940	9200729	G	0.4652	0.4665	A	0.005404	0.9414	0.9947
1	rs10489436	9208308	G	0.131	0.1307	A	0.0005508	0.9813	1.003
1	rs4908830	9220458	G	0.2565	0.2348	A	1.925	0.1653	1.124
1	rs2268175	9223195	C	0.3997	0.3826	T	0.9407	0.3321	1.075
1	rs2239560	9227318	A	0.1421	0.1484	G	0.2417	0.623	0.9506
1	rs732950	9232333	T	0.3963	0.3788	G	0.9859	0.3208	1.077
1	rs2268170	9238434	T	0.266	0.2513	C	0.8665	0.3519	1.08
1	rs2268169	9243828	A	0.5157	0.4747	G	5.105	0.02385	1.178
1	rs6688832	9246497	A	0.2435	0.228	G	0.9998	0.3174	1.09
1	rs2071931	9251876	T	0.2298	0.221	C	0.3422	0.5585	1.052
1	rs9435168	9254539	A	0.3743	0.4064	G	3.297	0.06943	0.8737
1	rs2871656	9259704	T	0.3163	0.3125	C	0.04982	0.8234	1.018
1	rs916380	9263625	C	0.4194	0.4167	T	0.02335	0.8786	1.011
1	rs4465231	9269865	A	0.2858	0.2784	G	0.2061	0.6499	1.037
1	rs9726385	9272525	C	0.08458	0.07765	T	0.4916	0.4832	1.098
1	rs2075973	9278484	C	0.2585	0.2551	A	0.04821	0.8262	1.018
1	rs1294028	9287221	A	0.3902	0.3857	G	0.06336	0.8013	1.019
1	rs581587	9289439	T	0.2756	0.2639	C	0.5286	0.4672	1.061
1	rs9442562	9290495	A	0.3649	0.3883	G	1.763	0.1843	0.9054
1	rs629524	9293686	G	0.2975	0.3133	T	0.8879	0.3461	0.9284
1	rs525476	9298173	T	0.3111	0.3293	C	1.167	0.2799	0.9194
1	rs926249	9300451	C	0.03547	0.03535	T	0.0003058	0.986	1.003
1	rs1294046	9302280	G	0.2982	0.3251	A	2.563	0.1094	0.8821
1	rs17377604	9304091	T	0.2497	0.2399	C	0.3925	0.531	1.054
1	rs4908842	9309898	T	0.3934	0.4166	C	1.686	0.1941	0.9085
1	rs1569422	9310031	C	0.105	0.1016	T	0.09539	0.7574	1.037
1	rs11121374	9319247	G	0.09766	0.101	A	0.09502	0.7579	0.9632
1	rs2075972	9329566	C	0.2394	0.2449	T	0.1265	0.7221	0.9704
1	rs1299374	9334995	A	0.1898	0.166	G	2.939	0.08647	1.177
1	rs4908851	9335374	A	0.4898	0.4678	G	1.472	0.225	1.092
1	rs11121384	9336233	T	0.3349	0.3312	C	0.04686	0.8286	1.017
1	rs9435245	9341877	C	0.1405	0.1521	T	0.823	0.3643	0.9111
1	rs4908853	9343089	A	0.221	0.2266	G	0.139	0.7093	0.9681
1	rs552230	9345462	A	0.2394	0.2551	C	0.9977	0.3179	0.9195
1	rs2275457	9350456	G	0.1858	0.1667	A	1.92	0.1658	1.141
1	rs10492967	9353810	A	0.2698	0.2734	G	0.04846	0.8258	0.9822
1	rs9308447	9354977	T	0.2333	0.2191	C	0.8807	0.348	1.085
1	rs17393334	9355498	A	0.3711	0.3611	G	0.326	0.568	1.044
1	rs9729149	9363627	T	0.4093	0.4085	C	0.002104	0.9634	1.003
1	rs2095904	9369958	C	0.3743	0.3794	T	0.08433	0.7715	0.9785
1	rs10864413	9371236	G	0.3745	0.3845	A	0.3221	0.5704	0.9585
1	rs6688312	9381380	T	0.1467	0.1408	G	0.2137	0.6439	1.049
1	rs12022654	9391701	A	0.4147	0.4122	G	0.01941	0.8892	1.01
1	rs12145857	9405975	A	0.1296	0.1187	G	0.8358	0.3606	1.106
1	rs10864418	9412559	A	0.4209	0.4407	G	1.215	0.2703	0.9225
1	rs9726404	9418158	C	0.06557	0.07396	T	0.8216	0.3647	0.8787
1	rs9659326	9420112	T	0.1978	0.1982	C	0.0008262	0.9771	0.9974
1	rs9787285	9421833	A	0.1583	0.1723	G	1.095	0.2954	0.9028
1	rs9662275	9423227	A	0.06207	0.06321	G	0.01676	0.897	0.9808
1	rs9308451	9424663	G	0.1016	0.09924	A	0.04835	0.826	1.027
1	rs9661476	9428408	C	0.0955	0.09785	T	0.04836	0.826	0.9734
1	rs9661728	9428862	C	0.4072	0.4287	T	1.437	0.2306	0.9157
1	rs12034064	9431542	C	0.1392	0.149	T	0.5966	0.4399	0.9233
1	rs10779725	9432369	C	0.2237	0.2058	T	1.453	0.228	1.112
1	rs10864424	9432675	G	0.2954	0.3037	T	0.2499	0.6171	0.9612
1	rs12565445	9432737	C	0.3254	0.3706	T	6.849	0.008867	0.8192
1	rs11121424	9434156	T	0.2326	0.226	G	0.1875	0.665	1.038
1	rs4926491	9437433	C	0.4173	0.4356	T	1.036	0.3086	0.9281
1	rs7544834	9447822	G	0.4228	0.4059	A	0.8935	0.3445	1.072
1	rs10746490	9448284	G	0.1937	0.1963	A	0.03313	0.8556	0.9835
1	rs12042017	9448351	T	0.2251	0.2355	G	0.4623	0.4966	0.9431
1	rs6679380	9455825	C	0.2428	0.2355	T	0.2266	0.634	1.041
1	rs7418365	9457890	G	0.3654	0.347	A	1.124	0.2891	1.084
1	rs10157778	9465199	A	0.3738	0.3504	G	1.81	0.1785	1.107
1	rs12735814	9471915	G	0.4216	0.4451	A	1.715	0.1904	0.9086
1	rs12755956	9490376	A	0.08799	0.08712	G	0.00727	0.9321	1.011
1	rs12040542	9514086	C	0.1366	0.1269	T	0.6289	0.4278	1.089
1	rs12140494	9523361	C	0.236	0.2241	T	0.6091	0.4351	1.07
1	rs7411273	9529628	T	0.176	0.1736	C	0.02985	0.8628	1.017
1	rs6698575	9550108	G	0.176	0.1742	A	0.01608	0.8991	1.012
1	rs9430155	9560178	A	0.1896	0.1913	G	0.01354	0.9074	0.9893
1	rs6540962	9573866	C	0.1705	0.1698	T	0.002709	0.9585	1.005
1	rs4073710	9578382	A	0.1837	0.1856	G	0.01753	0.8947	0.9877
1	rs10779727	9600440	T	0.1596	0.1667	C	0.2769	0.5988	0.9497
1	rs4076986	9611099	A	0.2094	0.2014	G	0.3005	0.5835	1.05
1	rs9430506	9616575	T	0.2599	0.2569	C	0.0345	0.8527	1.015
1	rs4129341	9627512	G	0.1774	0.1673	T	0.5402	0.4623	1.073
1	rs6540985	9631275	G	0.3438	0.3327	A	0.4185	0.5177	1.051
1	rs4240896	9636087	A	0.4098	0.4034	G	0.1303	0.7182	1.027
1	rs12568084	9656874	A	0.04645	0.04293	G	0.221	0.6383	1.086
1	rs4240910	9673044	C	0.502	0.4697	T	3.19	0.0741	1.138
1	rs12075554	9690404	A	0.09482	0.09975	G	0.2107	0.6462	0.9454
1	rs6541017	9694151	G	0.1494	0.1585	A	0.4809	0.488	0.9327
1	rs12569008	9718306	T	0.0498	0.05429	C	0.3117	0.5767	0.9128
1	rs10864436	9723928	A	0.07708	0.07891	G	0.03558	0.8504	0.9748
1	rs7550295	9727280	T	0.04707	0.04924	C	0.07855	0.7793	0.9536
1	rs10779731	9734022	G	0.07981	0.08396	A	0.1747	0.6759	0.9462
1	rs10746492	9765163	C	0.3409	0.3434	T	0.02204	0.882	0.9887
1	rs11121493	9787080	T	0.07844	0.08081	C	0.05799	0.8097	0.9683
1	rs6699320	9810215	C	0.07776	0.08144	T	0.1404	0.7079	0.951
1	rs1660738	9815960	A	0.0764	0.08081	G	0.2042	0.6513	0.9409
1	rs12032209	9819588	C	0.05048	0.05366	A	0.1562	0.6927	0.9375
1	rs5017476	9821020	G	0.1772	0.1789	A	0.01559	0.9007	0.9882
1	rs1933734	9824715	C	0.4761	0.464	T	0.4483	0.5032	1.05
1	rs10864439	9825487	G	0.2641	0.2468	T	1.184	0.2766	1.095
1	rs1220404	9840770	C	0.191	0.2033	T	0.7255	0.3943	0.9253
1	rs12128766	9859628	T	0.4939	0.4874	C	0.1282	0.7203	1.026
1	rs11828	9909594	C	0.2053	0.2311	T	2.952	0.08576	0.8598
1	rs1220398	9916926	A	0.1126	0.1458	G	7.465	0.006292	0.7428
1	rs1220421	9930808	G	0.1576	0.1692	A	0.7513	0.3861	0.9185
1	rs7516611	9935601	C	0.08595	0.07891	A	0.4988	0.48	1.098
1	rs2890358	9950127	G	0.1583	0.1686	A	0.5911	0.442	0.9274
1	rs6683452	9952500	A	0.07231	0.09028	G	3.28	0.07013	0.7854
1	rs12082318	9958596	A	0.05533	0.04735	G	0.9975	0.3179	1.178
1	rs7528979	10016044	T	0.1733	0.1723	C	0.004431	0.9469	1.006
1	rs11121515	10048352	T	0.05593	0.06692	C	1.588	0.2076	0.8261
1	rs9430244	10077870	A	0.1112	0.1111	G	4.427e-05	0.9947	1.001
1	rs12076922	10087888	G	0.08595	0.07955	T	0.4118	0.5211	1.088
1	rs17034501	10115613	T	0.0839	0.0827	C	0.01435	0.9046	1.016
1	rs6671289	10118527	A	0.133	0.1294	G	0.08639	0.7688	1.032
1	rs12070814	10123161	T	0.09891	0.08712	C	1.257	0.2623	1.15
1	rs12144133	10126773	G	0.4905	0.4874	T	0.02884	0.8652	1.012
1	rs6696978	10132144	G	0.2954	0.2816	A	0.7064	0.4006	1.07
1	rs12092513	10154050	T	0.08595	0.08018	C	0.3334	0.5637	1.079
1	rs12074936	10156622	C	0.1153	0.1263	T	0.8636	0.3527	0.9017
1	rs2180184	10158533	C	0.3919	0.3649	T	2.363	0.1243	1.122
1	rs6541080	10158626	A	0.3813	0.3699	G	0.419	0.5174	1.05
1	rs7418410	10158989	T	0.4209	0.4129	C	0.2002	0.6546	1.033
1	rs6682295	10161784	A	0.02592	0.03535	G	2.268	0.1321	0.7261
1	rs6691645	10179754	G	0.04638	0.05752	A	1.909	0.1671	0.797
1	rs4348727	10188193	A	0.3076	0.2948	G	0.5944	0.4407	1.063
1	rs4846197	10204753	A	0.3525	0.3396	G	0.5521	0.4575	1.058
1	rs10492969	10208945	C	0.4966	0.4779	T	1.064	0.3023	1.078
1	rs12136376	10219039	T	0.3049	0.2929	C	0.5218	0.4701	1.059
1	rs946504	10231184	C	0.4959	0.4766	T	1.131	0.2875	1.08
1	rs11586485	10231613	A	0.1166	0.1054	G	0.9717	0.3242	1.12
1	rs3748576	10265216	G	0.3847	0.3984	A	0.5943	0.4408	0.9444
1	rs8019	10289074	G	0.3677	0.3479	T	1.301	0.2539	1.09
1	rs4846212	10292899	C	0.3527	0.3378	T	0.7489	0.3868	1.068
1	rs17410217	10294441	G	0.3267	0.3068	A	1.397	0.2372	1.096
1	rs17034716	10296090	G	0.02524	0.02083	A	0.6589	0.4169	1.217
1	rs17034775	10321595	A	0.04986	0.04672	G	0.1641	0.6854	1.071
1	rs12403443	10346575	G	0.322	0.3123	A	0.3308	0.5652	1.046
1	rs11121548	10346839	T	0.1366	0.1338	C	0.05007	0.8229	1.024
1	rs12141192	10353719	T	0.1375	0.1338	C	0.08616	0.7691	1.032
1	rs11121556	10365454	C	0.3623	0.3532	T	0.2724	0.6017	1.04
1	rs4846217	10374386	T	0.1378	0.1357	C	0.02731	0.8687	1.018
1	rs491880	10408032	T	0.4816	0.4829	G	0.005378	0.9415	0.9947
1	rs649101	10412698	C	0.485	0.4817	T	0.03323	0.8554	1.013
1	rs544289	10421823	G	0.07503	0.07955	A	0.2171	0.6413	0.9387
1	rs1307497	10434643	T	0.05342	0.05997	C	0.6081	0.4355	0.8846
1	rs6667629	10447054	C	0.2517	0.2468	T	0.09649	0.7561	1.026
1	rs2781233	10451781	T	0.4823	0.4861	C	0.0451	0.8318	0.9847
1	rs11588734	10455568	G	0.09618	0.108	A	1.149	0.2837	0.8793
1	rs607941	10462130	C	0.2995	0.3024	T	0.03138	0.8594	0.9861
1	rs4846228	10475305	T	0.1862	0.1749	C	0.6632	0.4154	1.08
1	rs620405	10477381	T	0.3035	0.3049	C	0.006821	0.9342	0.9935
1	rs589400	10483869	G	0.3001	0.3043	A	0.06237	0.8028	0.9805
1	rs616488	10488802	G	0.322	0.3283	A	0.1385	0.7098	0.9716
1	rs17412703	10489415	T	0.08049	0.08775	C	0.5203	0.4707	0.91
1	rs604814	10489709	G	0.4761	0.4754	A	0.001702	0.9671	1.003
1	rs604369	10489795	C	0.487	0.4886	A	0.007937	0.929	0.9936
1	rs2480786	10490245	C	0.1719	0.1679	T	0.08498	0.7707	1.029
1	rs6540935	10494428	A	0.01091	0.01263	C	0.1914	0.6618	0.8629
1	rs2274985	10496454	G	0.4864	0.4867	A	0.0004517	0.983	0.9985
1	rs2056417	10504245	A	0.3029	0.3056	G	0.02604	0.8718	0.9874
1	rs2506887	10507259	G	0.1739	0.1686	A	0.1555	0.6934	1.039
1	rs17035154	10507902	G	0.008892	0.01138	A	0.4659	0.4949	0.7795
1	rs17035189	10519611	G	0.4986	0.5	A	0.005668	0.94	0.9946
1	rs2480777	10520138	T	0.3151	0.3112	C	0.05401	0.8162	1.018
1	rs2480775	10529583	G	0.1876	0.1894	T	0.01628	0.8985	0.9882
1	rs710130	10529981	C	0.3056	0.3176	T	0.5073	0.4763	0.9458
1	rs944191	10530038	C	0.1862	0.1907	T	0.09791	0.7543	0.9714
1	rs12120962	10532092	A	0.3799	0.3731	G	0.1517	0.6969	1.03
1	rs1411401	10533267	T	0.1175	0.125	C	0.4027	0.5257	0.9319
1	rs10157111	10535931	G	0.1862	0.1909	T	0.1087	0.7416	0.9699
1	rs10864463	10536147	A	0.1883	0.1926	G	0.09058	0.7634	0.9726
1	rs12127400	10536247	T	0.3799	0.3718	C	0.2131	0.6444	1.035
1	rs12402967	10540511	C	0.2667	0.2487	T	1.287	0.2566	1.099
1	rs6540938	10559046	G	0.3049	0.3169	A	0.5122	0.4742	0.9455
1	rs12741973	10561191	T	0.4311	0.4331	C	0.01211	0.9124	0.992
1	rs7552996	10565380	G	0.1201	0.1269	T	0.3288	0.5664	0.9387
1	rs12038548	10565784	A	0.1228	0.1263	G	0.08452	0.7713	0.9686
1	rs11577757	10572931	T	0.4168	0.4028	C	0.6173	0.432	1.06
1	rs6540940	10574047	C	0.09345	0.09533	T	0.03136	0.8594	0.9783
1	rs284272	10576215	T	0.1003	0.1023	G	0.03344	0.8549	0.9783
1	rs6657808	10578922	T	0.1276	0.1054	C	3.634	0.05661	1.241
1	rs284267	10578938	A	0.133	0.1395	C	0.2735	0.601	0.9462
1	rs3790630	10595681	C	0.2162	0.2367	T	1.825	0.1767	0.8895
1	rs479407	10595781	G	0.07572	0.08775	A	1.466	0.226	0.8516
1	rs2242288	10606685	A	0.03206	0.04172	C	1.989	0.1585	0.7608
1	rs17035482	10613535	T	0.04297	0.06313	C	6.115	0.0134	0.6664
1	rs284301	10616712	A	0.1434	0.1471	G	0.08175	0.7749	0.971
1	rs2128416	10623035	C	0.1521	0.1338	T	2.062	0.151	1.161
1	rs11587145	10627275	T	0.1453	0.1547	C	0.5247	0.4688	0.9291
1	rs284298	10632842	A	0.1794	0.1976	G	1.647	0.1994	0.8878
1	rs475980	10642232	A	0.4761	0.4571	G	1.111	0.2919	1.08
1	rs4845840	10654965	T	0.03683	0.03093	C	0.8124	0.3674	1.198
1	rs284307	10661842	C	0.4815	0.476	T	0.0929	0.7605	1.022
1	rs284262	10665950	T	0.4413	0.4426	C	0.004546	0.9462	0.9951
1	rs516243	10673019	A	0.4952	0.5013	G	0.111	0.739	0.9761
1	rs4845948	10679786	T	0.07503	0.07143	G	0.1459	0.7025	1.055
1	rs7514751	10685019	T	0.3097	0.2967	C	0.6064	0.4361	1.063
1	rs284289	10686402	C	0.02319	0.03097	T	1.739	0.1872	0.7428
1	rs12567505	10687970	T	0.07503	0.0726	C	0.06596	0.7973	1.036
1	rs11804707	10689053	G	0.06276	0.06384	A	0.01517	0.902	0.9818
1	rs11805515	10690372	C	0.04775	0.05057	T	0.1293	0.7191	0.9414
1	rs488834	10690489	C	0.2176	0.2279	T	0.4667	0.4945	0.9422
1	rs616519	10690589	T	0.2804	0.2891	C	0.2885	0.5912	0.9578
1	rs284233	10699847	A	0.08458	0.08396	G	0.003784	0.951	1.008
1	rs284254	10708901	G	0.07913	0.06944	A	1.04	0.3077	1.151
1	rs880315	10719453	C	0.3233	0.3245	T	0.004728	0.9452	0.9947
1	rs4845843	10724172	A	0.1412	0.1477	G	0.2622	0.6086	0.9486
1	rs4845953	10724576	G	0.4434	0.4274	A	0.7915	0.3737	1.067
1	rs205490	10729956	A	0.2947	0.2891	G	0.113	0.7368	1.027
1	rs205483	10737525	C	0.101	0.08018	T	4.007	0.04531	1.288
1	rs205484	10738008	C	0.06139	0.06818	T	0.5783	0.447	0.8939
1	rs205488	10749722	T	0.1671	0.1591	C	0.36	0.5485	1.061
1	rs205472	10754909	G	0.2445	0.2563	A	0.5619	0.4535	0.9392
1	rs17035713	10763492	G	0.07503	0.06755	A	0.6452	0.4218	1.12
1	rs11121617	10764608	G	0.2538	0.2639	A	0.4077	0.5232	0.9485
1	rs710139	10767145	T	0.1166	0.1275	C	0.8398	0.3594	0.9034
1	rs776909	10768408	A	0.1614	0.1643	C	0.0477	0.8271	0.9788
1	rs10864471	10772232	G	0.08595	0.07639	A	0.9348	0.3336	1.137
1	rs1737617	10773385	G	0.2101	0.2153	A	0.1221	0.7268	0.9695
1	rs1737618	10773431	C	0.0955	0.09154	A	0.1408	0.7075	1.048
1	rs718047	10781333	C	0.1787	0.1629	A	1.351	0.2452	1.118
1	rs1769669	10795969	A	0.1885	0.1862	G	0.02614	0.8716	1.015
1	rs1776220	10797109	C	0.4652	0.4337	T	3.054	0.08056	1.136
1	rs6540951	10802312	A	0.1361	0.1359	G	0.0002879	0.9865	1.002
1	rs10864474	10806187	G	0.3008	0.2992	A	0.009006	0.9244	1.008
1	rs539790	10810510	T	0.1104	0.09924	C	1.013	0.3141	1.127
1	rs634478	10811378	T	0.1855	0.214	C	3.854	0.04963	0.8366
1	rs7555879	10812613	A	0.0457	0.04545	G	0.001077	0.9738	1.006
1	rs541695	10817311	C	0.3745	0.3908	T	0.8555	0.355	0.9333
1	rs946684	10824581	T	0.2619	0.2465	C	0.9542	0.3286	1.085
1	rs12140279	10825260	T	0.02046	0.02462	G	0.5951	0.4404	0.8276
1	rs1292664	10827952	T	0.2606	0.2468	C	0.7585	0.3838	1.075
1	rs1292666	10830999	T	0.4384	0.4621	C	1.725	0.189	0.9086
1	rs12085982	10835734	G	0.1664	0.1862	A	2.051	0.1521	0.8725
1	rs667444	10838094	C	0.4168	0.4122	T	0.06446	0.7996	1.019
1	rs1292646	10841681	T	0.2449	0.2336	C	0.5343	0.4648	1.064
1	rs12048262	10843263	G	0.04502	0.03851	A	0.8087	0.3685	1.177
1	rs1280992	10844877	A	0.3204	0.3207	G	0.0004325	0.9834	0.9984
1	rs7543046	10845054	T	0.3192	0.3321	C	0.5709	0.4499	0.9432
1	rs1280989	10846860	A	0.2613	0.2633	G	0.01578	0.9	0.9897
1	rs1280988	10847297	G	0.4441	0.4646	A	1.301	0.2541	0.9203
1	rs1281000	10852515	T	0.4611	0.4734	C	0.4629	0.4963	0.9517
1	rs1280996	10857819	C	0.2725	0.2734	T	0.002563	0.9596	0.9959
1	rs1280995	10858010	A	0.4748	0.4949	G	1.242	0.265	0.9223
1	rs11586137	10863482	A	0.02319	0.0202	C	0.3216	0.5707	1.152
1	rs4845960	10870167	A	0.4059	0.4293	G	1.718	0.19	0.9082
1	rs10864479	10891317	T	0.4038	0.3977	G	0.1177	0.7315	1.026
1	rs10157927	10896916	T	0.1862	0.2115	G	3.046	0.08094	0.8532
1	rs1280975	10899282	T	0.1044	0.09343	C	1.023	0.3119	1.131
1	rs1280972	10900649	G	0.2879	0.2828	A	0.09448	0.7586	1.025
1	rs1280970	10901397	G	0.4673	0.4905	A	1.652	0.1987	0.9109
1	rs4845964	10903131	A	0.4263	0.4223	G	0.04942	0.8241	1.016
1	rs2387422	10903585	C	0.3907	0.3681	T	1.659	0.1977	1.101
1	rs12748162	10908895	A	0.2141	0.2449	C	4.086	0.04323	0.8397
1	rs2387698	10914691	A	0.3969	0.3875	G	0.2803	0.5965	1.04
1	rs12066915	10916314	A	0.2715	0.2727	C	0.005912	0.9387	0.9938
1	rs744921	10921096	A	0.07913	0.07197	G	0.5594	0.4545	1.108
1	rs1925666	10922187	C	0.1692	0.1856	T	1.408	0.2354	0.8934
1	rs12755921	10922863	A	0.4468	0.4356	G	0.3866	0.5341	1.046
1	rs6656310	10925075	C	0.2445	0.2668	T	1.97	0.1605	0.8898
1	rs1281009	10933440	A	0.03005	0.04104	G	2.66	0.1029	0.7241
1	rs1281008	10933589	T	0.1746	0.1919	C	1.519	0.2177	0.8908
1	rs6540959	10938965	C	0.2531	0.2576	A	0.08129	0.7756	0.9766
1	rs6659231	10946940	G	0.2681	0.2525	A	0.957	0.3279	1.084
1	rs11121663	10946982	C	0.2944	0.2822	T	0.5524	0.4574	1.061
1	rs11121664	10947224	C	0.2817	0.2734	T	0.2655	0.6064	1.043
1	rs2003046	10955414	A	0.2326	0.2424	C	0.4051	0.5245	0.9472
1	rs11576658	10960323	T	0.2271	0.2374	C	0.4461	0.5042	0.9443
1	rs9430161	10969442	T	0.2156	0.2203	G	0.1019	0.7496	0.9724
1	rs6704113	10975688	G	0.02592	0.0303	A	0.5336	0.4651	0.8515
1	rs11121675	10982662	G	0.3452	0.3567	T	0.4446	0.5049	0.9506
1	rs11121676	10985630	T	0.1835	0.19	C	0.2138	0.6438	0.9579
1	rs12744501	10993239	C	0.3622	0.3687	T	0.1377	0.7106	0.9725
1	rs3765896	10997007	G	0.1698	0.1673	A	0.03539	0.8508	1.018
1	rs2273348	11001664	A	0.1944	0.1932	G	0.00731	0.9319	1.008
1	rs12711521	11013503	C	0.1951	0.1932	A	0.0177	0.8942	1.012
1	rs7548659	11030026	G	0.226	0.219	T	0.2132	0.6443	1.041
1	rs12121344	11034216	T	0.02459	0.02528	C	0.01507	0.9023	0.9718
1	rs2802211	11054804	G	0.2722	0.2658	A	0.158	0.691	1.033
1	rs2273337	11063689	G	0.02592	0.02841	A	0.1781	0.673	0.9101
1	rs2536	11089300	C	0.02592	0.02967	T	0.3954	0.5295	0.8702
1	rs2275525	11092263	T	0.02729	0.02967	C	0.1565	0.6924	0.9173
1	rs17036350	11093813	T	0.02729	0.0303	C	0.2475	0.6189	0.8976
1	rs1417131	11114509	C	0.2435	0.233	T	0.4686	0.4936	1.06
1	rs1057079	11127645	C	0.2749	0.2683	T	0.1672	0.6826	1.034
1	rs1770345	11137167	C	0.4843	0.4691	A	0.7094	0.3996	1.063
1	rs2076655	11211748	G	0.3101	0.2948	A	0.8431	0.3585	1.075
1	rs11121704	11216546	C	0.2858	0.2677	T	1.252	0.2632	1.095
1	rs12142905	11241570	C	0.02869	0.0322	T	0.3166	0.5737	0.8878
1	rs1074078	11249375	T	0.3484	0.3255	C	1.774	0.1829	1.108
1	rs17036631	11270079	T	0.04025	0.04482	C	0.391	0.5318	0.8936
1	rs11121720	11287507	C	0.03888	0.04545	T	0.8121	0.3675	0.8495
1	rs3010223	11295225	G	0.2377	0.2155	A	2.132	0.1442	1.135
1	rs2982376	11312923	T	0.4134	0.4305	C	0.9118	0.3396	0.9323
1	rs2982380	11317870	A	0.4269	0.4513	C	1.84	0.175	0.9056
1	rs909836	11320952	T	0.4482	0.4552	C	0.1514	0.6972	0.9721
1	rs10864498	11332056	A	0.4069	0.3973	G	0.2872	0.592	1.041
1	rs2744854	11342455	T	0.4202	0.411	C	0.2657	0.6062	1.039
1	rs2982364	11355331	T	0.4304	0.4236	C	0.1444	0.7039	1.028
1	rs2744812	11360613	T	0.4275	0.4211	C	0.1279	0.7206	1.027
1	rs2788557	11362175	A	0.3909	0.3914	G	0.0009835	0.975	0.9977
1	rs3010208	11367562	C	0.3963	0.4009	T	0.06625	0.7969	0.9811
1	rs6660541	11370392	A	0.4618	0.4665	G	0.06876	0.7931	0.9811
1	rs4335380	11375151	A	0.03683	0.03409	G	0.1678	0.682	1.084
1	rs12058244	11378614	A	0.03752	0.03409	G	0.2593	0.6106	1.104
1	rs6671983	11384188	A	0.3629	0.3668	G	0.04999	0.8231	0.9833
1	rs4846002	11389941	T	0.412	0.4141	G	0.01433	0.9047	0.9912
1	rs17419268	11395910	C	0.07299	0.07639	T	0.1273	0.7212	0.952
1	rs10864504	11398790	A	0.4509	0.4362	G	0.669	0.4134	1.062
1	rs2890085	11399128	C	0.4509	0.4375	T	0.5527	0.4572	1.056
1	rs2379143	11399779	T	0.4966	0.4804	C	0.7958	0.3724	1.067
1	rs877309	11412265	G	0.4884	0.5025	A	0.6083	0.4354	0.945
1	rs10864508	11413331	T	0.4877	0.4912	G	0.03605	0.8494	0.9863
1	rs2922240	11416419	C	0.4529	0.4489	T	0.05093	0.8215	1.017
1	rs2379151	11417160	A	0.4747	0.4779	G	0.03079	0.8607	0.9873
1	rs3099624	11419581	T	0.442	0.4444	C	0.01815	0.8928	0.9902
1	rs11806225	11421873	C	0.07319	0.07152	T	0.03151	0.8591	1.025
1	rs11585441	11424018	C	0.05669	0.05882	T	0.06297	0.8019	0.9616
1	rs3124627	11430603	G	0.472	0.4754	A	0.03419	0.8533	0.9867
1	rs12407951	11430949	G	0.04843	0.04924	T	0.01079	0.9173	0.9827
1	rs12026602	11440984	C	0.4372	0.4369	T	0.0004364	0.9833	1.002
1	rs11121742	11443240	G	0.1794	0.1806	T	0.006891	0.9338	0.9922
1	rs12046038	11448120	G	0.2551	0.2494	A	0.1334	0.715	1.031
1	rs17036930	11454505	T	0.2261	0.2197	C	0.1798	0.6716	1.038
1	rs2007215	11460564	T	0.384	0.3788	C	0.08896	0.7655	1.023
1	rs7555562	11465544	C	0.1351	0.1452	A	0.649	0.4205	0.9193
1	rs2379135	11469651	T	0.3847	0.3788	C	0.1135	0.7361	1.025
1	rs11121753	11475969	G	0.3793	0.3731	A	0.123	0.7258	1.027
1	rs11582732	11479005	T	0.3793	0.3737	C	0.09905	0.753	1.024
1	rs4846012	11480513	T	0.3805	0.3756	G	0.07559	0.7834	1.021
1	rs12130483	11480557	G	0.08117	0.07449	A	0.4738	0.4912	1.098
1	rs2235665	11485077	G	0.1378	0.1465	A	0.4694	0.4932	0.9313
1	rs2817614	11487094	G	0.1351	0.1433	A	0.4317	0.5111	0.9335
1	rs17036947	11497847	T	0.1623	0.1534	G	0.4578	0.4986	1.07
1	rs2072996	11501560	C	0.1528	0.137	T	1.537	0.2151	1.136
1	rs2076469	11506751	G	0.2143	0.1972	A	1.353	0.2447	1.11
1	rs2817632	11510818	C	0.1753	0.154	T	2.508	0.1132	1.167
1	rs2076468	11512498	A	0.1528	0.1256	G	4.704	0.0301	1.255
1	rs2235660	11517918	A	0.1336	0.1388	G	0.172	0.6784	0.957
1	rs2817621	11523706	G	0.2333	0.2033	A	4.025	0.04484	1.193
1	rs2594289	11536855	C	0.2381	0.2083	T	3.888	0.04862	1.187
1	rs2817594	11541179	G	0.0266	0.02146	T	0.8605	0.3536	1.246
1	rs11808316	11541741	T	0.1589	0.1585	C	0.001294	0.9713	1.004
1	rs2817581	11545566	T	0.1031	0.09722	C	0.2961	0.5864	1.068
1	rs2745285	11549445	C	0.3413	0.3234	T	1.096	0.295	1.084
1	rs2745275	11568185	A	0.1112	0.09343	G	2.62	0.1055	1.214
1	rs7530509	11577078	A	0.1576	0.1515	G	0.2139	0.6437	1.047
1	rs761087	11579271	A	0.3008	0.2986	G	0.01768	0.8942	1.011
1	rs761084	11583297	T	0.2333	0.2247	C	0.3147	0.5748	1.05
1	rs761092	11600782	A	0.178	0.1736	G	0.1029	0.7484	1.031
1	rs7550768	11602870	C	0.1071	0.1086	T	0.01761	0.8944	0.9846
1	rs17037122	11612250	G	0.1259	0.1207	A	0.1845	0.6675	1.049
1	rs2335768	11613748	G	0.2544	0.2431	A	0.5278	0.4675	1.063
1	rs6540987	11626430	A	0.1317	0.1427	G	0.7811	0.3768	0.911
1	rs9614	11633148	G	0.1937	0.1976	T	0.07268	0.7875	0.9757
1	rs909934	11636150	G	0.2102	0.2247	A	0.9471	0.3305	0.9179
1	rs12139487	11639887	C	0.1903	0.1881	T	0.02364	0.8778	1.014
1	rs2294642	11644280	A	0.07026	0.06944	G	0.007781	0.9297	1.013
1	rs3125815	11645275	A	0.206	0.1982	G	0.2852	0.5933	1.049
1	rs2336030	11659187	T	0.3449	0.3295	C	0.8076	0.3688	1.071
1	rs2336031	11668046	A	0.2285	0.2367	G	0.2887	0.5911	0.9549
1	rs7539455	11676755	G	0.226	0.2374	T	0.5491	0.4587	0.9382
1	rs9430624	11686264	A	0.3738	0.3295	G	6.549	0.01049	1.214
1	rs6687381	11691456	A	0.4052	0.4066	C	0.006026	0.9381	0.9943
1	rs2336034	11694927	A	0.1337	0.1471	G	1.131	0.2876	0.8949
1	rs9430631	11697543	T	0.337	0.3087	C	2.784	0.09523	1.138
1	rs4846028	11702086	T	0.2613	0.267	C	0.1313	0.7171	0.9706
1	rs4846029	11706071	G	0.4253	0.4331	T	0.1857	0.6665	0.9689
1	rs12095517	11719773	T	0.3731	0.387	C	0.6215	0.4305	0.9428
1	rs4073574	11725021	G	0.3281	0.3409	T	0.5606	0.454	0.9441
1	rs6660106	11729438	G	0.1917	0.1806	T	0.6223	0.4302	1.076
1	rs6661776	11734714	A	0.3561	0.3359	G	1.375	0.2409	1.093
1	rs1133398	11737218	G	0.2988	0.3081	A	0.312	0.5764	0.9569
1	rs4845875	11746720	A	0.3827	0.3472	C	4.132	0.04208	1.165
1	rs12564559	11748131	C	0.1119	0.1061	T	0.2648	0.6068	1.062
1	rs6540999	11755953	A	0.4093	0.3788	G	2.966	0.08505	1.136
1	rs6696752	11758522	T	0.3104	0.2841	C	2.519	0.1125	1.134
1	rs4846048	11768839	G	0.3213	0.2904	A	3.423	0.06429	1.157
1	rs2184226	11770023	C	0.0806	0.07955	T	0.01151	0.9146	1.014
1	rs2274976	11773514	T	0.04911	0.04609	C	0.1541	0.6946	1.069
1	rs1476413	11774887	T	0.2824	0.2522	C	3.545	0.05971	1.167
1	rs6541003	11778454	G	0.4222	0.3889	A	3.514	0.06085	1.148
1	rs1801133	11778965	A	0.3445	0.3434	G	0.003652	0.9518	1.005
1	rs1572151	11780298	C	0.07844	0.07891	T	0.002314	0.9616	0.9935
1	rs17367504	11785365	G	0.1569	0.1528	A	0.0984	0.7538	1.032
1	rs3737964	11789631	T	0.2722	0.2513	C	1.724	0.1892	1.114
1	rs12404124	11796456	G	0.4333	0.4043	T	2.612	0.1061	1.126
1	rs17376328	11799249	A	0.04775	0.04609	G	0.04713	0.8281	1.038
1	rs2076003	11806734	C	0.04986	0.04804	T	0.05431	0.8157	1.04
1	rs7537765	11809890	G	0.1583	0.1534	A	0.1359	0.7124	1.038
1	rs2236797	11815237	T	0.09891	0.0947	C	0.1546	0.6942	1.049
1	rs198414	11823412	T	0.1382	0.1408	G	0.04333	0.8351	0.9784
1	rs17350396	11823425	G	0.1814	0.158	A	2.967	0.08497	1.181
1	rs198358	11826663	C	0.2374	0.2355	T	0.01524	0.9018	1.011
1	rs5065	11828655	G	0.1487	0.154	A	0.1687	0.6813	0.9593
1	rs5063	11830235	T	0.05184	0.04861	C	0.1668	0.683	1.07
1	rs198372	11832101	A	0.1332	0.1446	G	0.8219	0.3646	0.9092
1	rs198388	11839927	T	0.455	0.4255	C	2.685	0.1013	1.127
1	rs12562819	11846614	A	0.03411	0.03472	G	0.008686	0.9257	0.9816
1	rs6676300	11847887	G	0.3915	0.3516	A	5.195	0.02265	1.186
1	rs12562952	11849643	C	0.1166	0.113	T	0.09924	0.7527	1.036
1	rs1009591	11851417	C	0.2497	0.2149	T	5.16	0.02311	1.215
1	rs7545290	11857515	C	0.05281	0.05682	T	0.2348	0.628	0.9256
1	rs9661078	11858911	C	0.3772	0.4066	A	2.75	0.09723	0.8841
[truncated: 449,003+ more rows]
